# Supplementary material for: FAT1 Upregulates in Oral Squamous Cell Carcinoma and Promotes Cell Proliferation via Cell Cycle and DNA Repair
Source: Front Oncol. 2022 May 11;12:870055. doi: 10.3389/fonc.2022.870055 (PMC9130556; doi:10.3389/fonc.2022.870055)
Supplement: Supplementary file 2 [file Table_1.xlsx]

## Sheet: Fig1C
Tissue-PCR
	GAPDH	FAT1	dctFAT1	mean-dct	ddct	2^(-ddct)
07N	14.1	29.465	15.365	13.5924	1.77263	0.292675
08N	13.425	28.085	14.66		1.06763	0.477103
09N	15.94	32.4	16.46		2.86763	0.137012
10N	16.55	32.12	15.57		1.97763	0.253907
11N	15.325	29.325	14		0.407626	0.753863
12N	16.43	29.965	13.535		-0.0573737	1.04057
13N	16.2	31.02	14.82		1.22763	0.427019
14N	15.41	29.66	14.25		0.657626	0.63392
15N	15.46	30.85	15.39		1.79763	0.287647
16N	14.77	29.855	15.085		1.49263	0.355365
17N	13.645	29.125	15.48		1.88763	0.270251
18N	17.405	31.445	14.04		0.447626	0.733248
19N	15.275	31.54	16.265		2.67263	0.156841
20N	13.365	31.97	18.605		5.01263	0.0309777
21N	16.56	34.165	17.605		4.01263	0.0619554
22N	14.205	30.685	16.48		2.88763	0.135126
23N	15.715	30.205	14.49		0.897626	0.536769
24N	13.795	29.405	15.61		2.01763	0.246964
25N	13.67	30.105	16.435		2.84263	0.139407
26N	13.365	29.675	16.31		2.71763	0.152024
27N	16.56	29.22	12.66		-0.932374	1.90841
28N	14.205	30.81	16.605		3.01263	0.123911
29N	15.715	27.95	12.235		-1.35737	2.56218
30N	14.815	28.59	13.775		0.182626	0.881098
65N	21.505	30.885	9.38		-4.21237	18.5375
66N	21.855	32.01	10.155		-3.43737	10.8331
69N	22.36	32.33	9.97		-3.62237	12.3152
70N	18.005	26.25	8.245		-5.34737	40.7118
71N	18	28.475	10.475		-3.11737	8.67807
72N	20.915	29.55	8.635		-4.95737	31.0684
77N	20.835	30.015	9.18		-4.41237	21.294
79N	23.385	32.25	8.865		-4.72737	26.49
87N	20.8067	28.72	7.91333		-5.67904	51.2344
07T	16.09	35	18.91		5.31763	0.0250747
08T	13.815	29.055	15.24		1.64763	0.319165
09T	13.955	26.455	12.5		-1.09237	2.13225
10T	15.76	28.995	13.235		-0.357374	1.28109
11T	14.005	26.73	12.725		-0.867374	1.82434
12T	14.205	28.3	14.095		0.502626	0.705821
13T	15.15	29.03	13.88		0.287626	0.819249
14T	15.215	29.62	14.405		0.812626	0.569344
15T	13.71	30.145	16.435		2.84263	0.139407
16T	15.555	30.95	15.395		1.80263	0.286652
17T	13.015	24.05	11.035		-2.55737	5.88635
18T	12.52	29.805	17.285		3.69263	0.0773408
19T	13.94	29.76	15.82		2.22763	0.21351
20T	13.98	32.145	18.165		4.57263	0.0420245
21T	16.535	29.38	12.845		-0.747374	1.67873
22T	14.39	27.88	13.49		-0.102374	1.07354
23T	14.45	30.86	16.41		2.81763	0.141844
24T	13.65	26	12.35		-1.24237	2.36587
25T	13.2	29.91	16.71		3.11763	0.115213
26T	13.98	29.82	15.84		2.24763	0.21057
27T	16.535	24.17	7.635		-5.95737	62.1367
28T	14.39	27.88	13.49		-0.102374	1.07354
29T	14.45	24.94	10.49		-3.10237	8.58831
30T	14.115	30.1	15.985		2.39263	0.190435
65T	21.645	30.415	8.77		-4.82237	28.293
66T	20.67	26.77	6.1		-7.49237	180.065
69T	23.345	30.625	7.28		-6.31237	79.4719
70T	18.535	24.96	6.425		-7.16737	143.746
71T	21.855	29.03	7.175		-6.41737	85.4716
72T	17.055	26.705	9.65		-3.94237	15.3735
77T	20.87	27.56	6.69		-6.90237	119.625
79T	21.48	28.195	6.715		-6.87737	117.57
87T	19.445	27.51	8.065		-5.52737	46.1217

## Sheet: Fig2A-IHC-scores
									FAT1-points
Patients	gender	age	stage	fustat	time	Differentiation Degree	metastases（0/NO，1/Yes）	futime	Cancer Center	Cancer front	Normal
12-1379	female	56	2	0		middle	0	2539	200	200	200
12-13964	male	69	4	0		middle	1	2802	200	300	20
12-1480	male	46	3	0		high	1	2900	200	200	0
12-15380	female	62	4	0		high	0	2773	150	200	20
12-18669	male	25	4	1	396	middle	1	396	270	200	50
12-19077	male	62	2	1	1947	high	1	1947	150	100	0
12-19357	male	59	2	0		high	0	2738	200	200	30
12-20339	male	76	2	0		high	0	2730	160	200	0
12-20671	male	59	2	0		middle	0	2726	200	200	0
12-20973	male	56		0		high	1	2369	200	200	0
12-21478	female	59	4	0		high	1	2357	200	50	0
12-21742	male	65	4	1	1314	low	1	1314	200	200
12-21903	male	56	4	1	600	middle	1	600	100	100	50
12-2247	male	30	4	0		middle	1	2885	200	200	100
12-23015	female	69	3	1	1588	low	0	1588	180	300	0
12-23303	male	57	2	1	1268	high	0	1268	100	100	0
12-00252	male	55	4	0		high	1	2551	100	100	50
12-26327	male	60	4	1	402	middle	1	402	200	300	60
12-26622	male	52	4	0		middle	0	2675	100	150	0
12-27076	male	67	2	0		high	0	2670	100	100	40
12-27373	female	62	4	1	294	middle	1	294	300	300	0
12-29548	male	58	3	1	443	high	0	443	100	20	50
12-29549	male	48	4	0		middle	1	2649	200	300	60
12-29864	male	41	3	0		high	0	2647	150	100	80
12-30677	male	20	4	0		high	0	2635	100		0
12-31414	male	49	3	1	158	middle	1	158	50	100	25
12-33770	male	54	2	0		middle	0	2613			0
12-34475	male	52	3	1	557	high	1	557	150		0
12-03563	male	45	4	1	749	high	1	749	200	200	0
12-03720	male	77	3	1	249	middle	1	249	300	300	50
12-38560	male	63	4	1	498	high	1	498	200	100	0
12-40256	male	45	4	0		high	1	2873	200	200	80
12-04517	male	56	2	1	1165	high	0	1165	50	170	0
12-05431	male	61	4	1	606	high	0	606	140	140	170
12-00662	female	49	1	0		high	0	2908	150	170	50
12-07009	male	56	3	0		high	1	2843	160	160	0
12-07559	male	68	4	1	756	low	1	756	100	200	50
12-07857	female	40	2	0		high	0	2836	150	200	20
12-08689	male	57	4	0		high	1	2833	100	100	0
12-09239	male	39	2	0		high	0	2824	140	100	100
13-01047	male	50	4	1	384	high	1	384	200	200	50
13-10766	male	45	4	0		high	0	2459	200	200	0
13-11427	female	58	3	0		middle	1	2453	200
13-00131	female	47	2	0		high	0	2549	100	160	0
13-13926	female	68	1	0		high	0	2437	100	100	0
13-14778	male	45	4	0		high	0	2430	130	200	80
13-15397	male	61	2	0		high	0	2425	130	200	0
13-01605	male	44	4	0		low	0	2536	300	300	0
13-16402	male	49	4	0		high	1	2418	100		30
13-16593	male	66	3	0		high	1	2417	200	200	0
13-1727	female	69	4	0		high	0	2535	180		0
13-17348	female	70	2	0		high	0	2411	100	100	0
13-20751	female	55	4	0		middle	1	2383	200	200	0
13-20969	female	67	1	0		middle	0	2382	100	70	0
13-21136	male	34	2	0		middle	0	2381	50		70
13-21137	male	78	1	0		high	0	2381	85	60	60
13-23458	male	63	2	0		high	0	2362	200	100
13-24495	male	60	4	1	162	low	1	162	200	200	0
13-02527	male	60	4	1	178	high	1	178	100	200	0
13-25584	male	34	1	0		high	0	2346			0
13-28195	male	48	2	0		middle	0	2325	100	100	0
13-28511	male	57	2	0		middle	0	2323	200	200	0
13-29671	male	54	3	0		middle	0	2313	100	200	0
13-29681	male	67	3	1	274	high	0	274	200	200	100
13-29993	female	83	1	0		high	0	1949	100	200	60
13-03064	male	54	4	0		high	0	2523	100	100	50
13-31016	male	53	1	0		high	0	2303	200	200	100
13-31436	female	45	3	0		middle	1	2299	100		0
13-33352	male	71	3	1	805	high	0	805	200	200	0
13-03529	female	57	1	0		high	0	2520	70	100	0
13-35663	female	78	1	0		middle	0	2262	200	200	0
13-35665	male	45	3	1	1286	high	1	1286	200	200	0
13-38611	female	69	2	0		high	0	2241	200	150	50
13-38786	female	39	3	0		high	1	2240	200		0
13-39748	female	55	2	0		high	0	2233	100	100	50
13-40201	male	51	2	0		middle	0	1867	100	140	20
13-42389	female	79	4	0		high	1	2213	100	300	0
13-43834	male	77	1	0		low	0	2201	30	60	100
13-05013	male	30	4	0		high	0	2500	200		60
13-05959	male	53	4	1	589	middle	0	589	100	100	30
13-06606	male	75	4	0		high	0	2488	100	200	80
13-06942	male	62	2	1	660	high	0	660	100	50	60
13-07575	male	59	3	1	304	middle	0	304	100	200	35
13-08978	female	65	4	1	1491	middle	1	1491	100	200	0
13-09618	male	53	4	1		high	1	2467	200	200	50
13-09805	male	56	4	0		middle	1	2467	100	200	100
14-10175	female	46	1	0		high	0	2102	200	200	50
14-11642	male	68	4	1	788	middle	1	788	200		50
14-12668	male	51	2	0		high	0	2082	150		50
14-13639	female	60	2	0		high	0	2075	170	130	0
14-13839	male	47	1	0		high	0	2074	200	200	0
14-01400	male	50	4	1		high	0	2173	100	150	0
14-14047	female	46	2	0		middle	0	2073	200		0
14-15518	female	32	1	0		middle	0	2061	150	230	50
14-15695	male	63	2	0		high	0	2060	300	0	50
14-15879	male	56	4	1	343	high	0	343	100	100	100
14-18492	male	42	2	0		middle	0	2040	200	200	0
14-21227	male	55	2	0		middle	0	2019	200	230	0
14-22132	female	47	2	0		low	0	2012	200	300	0
14-26122	female	56	3	0		high	0	1983	100	100
14-26329	female	60	1	1	432	high	0	432	100	200	0
14-02691	male	40	1	0		high	0	2163	100	100	0
14-41858	male	58	1	0		high	0	1865		100
14-43366	male	72	2	1	381	middle	0	381	70	50	0
14-43367	female	76	3	1	936	high	0	936	100	100	100
14-46582	male	54	1	0		high	0	1835	200	100	100
14-47127	female	60	2	1	1061	high	0	1061	100	100	0
14-08259	male	44	4	1	290	low	0	290	200	200	50
14-08934	male	41	4	1	178	low	1	178	200	200
14-08935	male	53	4	1		high	1	2110			0
14-09106	male	33	2	0		low	0	2109	150
14-09106	male	33	2	0		low	0	2109	150	300	0
14-09108	male	52	4	1	567	low	1	567	200	200	0
14-09513	male	63	3	0		high	0	2107	100	130	100
14-09973	female	55	4	1	120	middle	1	120	200	200	0
15-33052	female	56	4	1	910	middle	1	910	200	100	100
15-33053	female	71	2	1	1049	middle	0	1049	100	130	200
15-38165	female	67	1	1		middle	0	1541	100	200	0
15-44475	male	61	3	0		high	1	1501	70	100	0
15-45543	male	53	2	0		high	0	1132	150	200	20
16-13831	male	54	4	0		high	0	1352	150	200	20
16-42683	male	58	2	0		high	0	1157	100	200	0
16-08054	female	55	3	0		middle	0	2180	100	200	0

## Sheet: FAT2A-IHC
pantients	DOI	Perineural invasion	Depth of invasion	Extranodal extension	Tumor budding
12-00252	1.6	0	1.2	0	0
12-00662	1.2	1	0	0	1
12-01379	0.9	0	0	0	0
12-01480	0.5	0	0.8	0	0
12-02247	1.4	1	1.3	0	1
12-03563	1.5	1	0.5	1	1
12-03720	0.5	1	1.2	1	1
12-04517	0.8	0	0	0	0
12-05431	0.9	0	0	0	0
12-07009	0.6	0	0.8	0	0
12-07559	1	0	1.4	0	0
12-07857	0.4	0			0
12-08689	0.4	0	0.4	1	0
12-09239	2.2	0			0
12-12130	0.6	0	0	0	0
12-13964	0.7	0	2	0	0
12-15380	0.6	0	0	0	0
12-18669		1	0.3	0	1
12-19077	0.3	0	0	0	0
12-19357	1.1	1	0	0	1
12-20339	0.3	0	0	0	0
12-20671	0.5	0	0	0	0
12-20973	1.4	0	1	1	0
12-21478	0.3	0	0.5	1	0
12-21742	3	0	1.4	1	0
12-21903	0.5	1	1.3	0	0
12-23015		1	0	0	1
12-23303	0.3	1	0	0	1
12-25758	0.1	0	0	0	0
12-26327	0.4	0	2.5	0	1
12-26622	1	0	0	0	0
12-27076	0.1	0	0	0	0
12-27373	1.5	1	2	0	0
12-29549	1	1	1.5	1	0
12-29864	1.4	0	0	0	0
12-30677	0.8	1	0	0	1
12-31414（喉癌）	0.5	0	0	0	0
12-33770	0.6	0	0	0	0
12-34475	0.9	1	0.5	1	1
12-38560	1	1	1.1	1	0
12-40256	0.5	1	0	0	0
13-00131	0.2	0	0	0	0
13-01047	1.2	1	1	1	1
13-01605	1.1	1	0	0	0
13-01727	1.3	0	0	0	0
13-02527	1.5	1		1	0
13-03064	1.6	1	0	0	0
13-03529	0.3	0	0	0	0
13-05013	0.8	0	0	0	0
13-05959	0.4	0	0	0	0
13-06606	？	0	0	0	0
13-06942	1.1	1	0	0	1
13-07575	2.2	0	0	0	0
13-08978	0.9	0	1	0	1
13-09618	2.4	1	1.8	1	0
13-09805	1	0	1.6	1	0
13-10766	1.5	0	0	0	0
13-11427	0.9	0	0.2	0	1
13-13926	0.2	0	0	0	0
13-14778	0.4	0	0	0	0
13-15397	0.6	0	0	0	0
13-16402	0.7	0	1.8	1	0
13-16593	0.3	0	1.3	1	0
13-17348	0.9	0	0	0	0
13-20751	1.2	1	0.8	1	1
13-20969	0.1	0	0	0	0
13-21136	0.6	0	0	0	0
13-21137	？	0	0	0	0
13-23458	0.2	0	0	0	0
13-24495	1.4	1	1.2	1	0
13-25584	0.05	0	0	0	0
13-28195	0.9	1	0	0	0
13-28511	1	1	0	0	0
13-29677	0.7	1	0	0	0
13-29681	0.4	1			0
13-29993	0.6	0	0	0	0
13-31016	0.2	0	0	0	0
13-31436	0.5	0	0.8	1	0
13-33352	1.2	1	0	0	1
13-35663	0.4	0	0	0	0
13-35665	0.4	1	0.01	0	1
13-38611	0.1	0	0	0	0
13-38786	0.5	1	0.3	0	0
13-39748	？	0			0
13-40201	0.5	0	0	0	0
13-42389	1.2	1	0.6	0	0
13-43834	0.4	0	0	0	0
14-01400	1	0	0	0	0
14-02691	0.2	0	0	0	0
14-08259	1.2	0	0	0	0
14-08934	1.9	1	1.2	1	0
14-08935	1.5	1	0.5	0	0
14-09106	0.5	0	0	0	0
14-09108	1	1	0.8	0	0
14-09513	0.6	0			0
14-09973	2.3	1	0.1	0	1
14-10175	0.2	0			0
14-11642	1.5	1	0.6	0	1
14-12668	0.1	0	0	0	0
14-13639	0.3	0	0	0	0
14-13839	1	1	0	0	1
14-14047	0.5	0	0	0	0
14-15518	0.5	1	0	0	1
14-15695	3	1	0	0	1
14-15879	0.4	1	0	0	0
14-18492	0.8	1	0	0	0
14-21227	0.9	0	0	0	0
14-22132	0.5	0	0	0	0
14-26122	1.8	0	0	0	0
14-26329	0.1	0	0	0	0
14-27769	1	1	0	0	0
14-33703	1	1	0	0	0
14-34127	0.3	0	0	0	0
14-35796	0.6	1	0	0	0
14-37566	0.7	1	0	0	0
14-39757	0.6	0	0	0	0
14-39758	0.9	0	0.7	0	0
14-39759	0.3	0	0	0	0
14-40142	0.3	0	1.7	0	0
14-40810	1	0	0	0	0
14-41224	0.2	0	0	0	0
14-41858	0.1	0	0	0	0
14-43174	0.45	0	0	0	0
14-43366	1	1	0	0	0
14-43367	1	1	0	0	1
14-46582	0.5	0	0	0	0
14-47127	0.6	0	0	0	0
15-33052	1	0	1.6	1	1
15-33053	1.8	1	0	0	0
15-38165	1.8	1	0	0	0
15-44475	0.5	0	1	1	0
15-45543	0.12	1	0	0	0
16-08054	2.2	1	0	0	1
16-13831	0.6	0	0	0	1
16-42683	0.6	0	0	0	0

## Sheet: Fig3-404
404
wt	FAT1	GAPDH	mutation	FAT1	GAPDH
XH-1C	24.97	21.96	XH-6C	23.25	20.58		3.01			2.67		2.85901	6.05901	1.19901	3.83901	2.40901	1.52901	4.81901	2.75901	3.56901	5.16901
	25.53	21.91		23.21	20.63		3.62			2.58		3.41901	5.47901	1.24901	3.54901	2.17901	0.979012	4.73901	2.83901	3.54901	5.04901
	25.28	22.07		23.26	20.59		3.21			2.67		3.16901	5.71901	0.999012	3.52901	2.21901	1.40901	4.69901	2.94901	3.53901	5.17901
XH-2C	28.17	22.88	XH-13C				5.29					3.14901	5.75235	1.14901	3.63901	2.26901	1.30568	4.75235	2.84901	3.55235	5.13235
	27.59	23.85					3.74
	27.83	23.23					4.6					5.60901	9.41901	10.889	8.53901	6.09901	2.79901	8.58901	9.72901	4.11901
XH-3C	23.31	18.82	XH-15C				4.49					5.58901	9.87901	11.119	8.94901	6.11901	2.73901	8.39901	9.11901	3.97901
	23.36	18.82					4.54					5.61901	10.219	11.549	8.48901	6.16901	2.73901	8.72901	9.26901	3.97901
	23.11	18.89					4.22
XH-4C	25.95	20.27	XH-16C				5.68
	25.66	19.73					5.93					6.27901	13.229	7.57901	3.06901	4.25901	7.43901	12.859	8.21901
	25.64	19.74					5.9					7.24901	11.829	8.03901	2.95901	4.13901	7.62901	12.889	8.71901
XH-5C	24.52	21	XH-17C				3.52					6.90901	10.249	7.74901	2.90901	4.18901	7.55901	12.139	8.86901
	24.29	20.95					3.34
	24.33	21					3.33
XH-7C	23.64	19.97	XH-19C				3.67			8.6
	23.09	19.69					3.4			0
	23.52	19.39					4.13			8.55	1	3.14901	-3.14901		-0.384	11.486	11.616	6.946	1.256	8.916	8.116	5.276	9.096	6.546	8.156	3.526	4.926	7.516	7.626	10.486	5.316	3.326	3.656
XH-8C	26.93	19.77	XH-20C	35.12	26.52		7.16				2	5.75235	-5.75235		-0.424		11.506	6.326	1.416	9.056	7.626	6.146	8.586	6.426	9.146	3.596	5.226	7.976	7.266	11.366	5.386	3.446	3.916
	26.85	19.72					7.13				3	1.14901	-1.14901		-0.374	11.826	10.196	6.166	1.636	8.366	8.906	5.826		6.236	8.566	3.496	5.256	7.326	7.166	9.686	5.426	3.356	3.946
	26.81	19.73		35.46	26.91		7.08				4	3.63901	-3.63901		-0.394	11.656	11.106	6.47933	1.436	8.77933	8.216	5.74933	8.841	6.40267	8.62267	3.53933	5.136	7.606
XH-9C	24.87	20.96	XH-23C				3.91			10.56	5	2.26901	-2.26901
	24.95	21.02					3.93			10.6	6	1.30568	-1.30568		0.394		7.35267
	25.06	21.02					4.04			9.27	7	4.75235	-4.75235		-11.656		10.5127
XH-10C	25.68	18.12	XH-25C	35.25	24.69		7.56			7.62	8	2.84901	-2.84901		-11.106		5.376
	25.66	18.2		35.14	24.54		7.46			6.97	9	3.55235	-3.55235		-6.47933		3.376
	25.65	18.32		33.83	24.56		7.33			6.91	10	5.13235	-5.13235		-1.436		3.83933
XH-11C	27.28	20.12	XH-26C	30.58	22.96		7.16			3.22	11	5.60568	-5.60568		-8.77933
	27.16	20.17		29.96	22.99		6.99			3.92	12	9.83901	-9.83901		-8.216
	27.29	20.29		29.8	22.89		7			3.91	13	11.1857	-11.1857		-5.74933
XH-12C	27.72	22.48	XH-27C	24.89	21.67		5.24			5.4	14	8.65901	-8.65901		-8.841
	27.7	22.48		25.05	21.13		5.22			5.41	15	6.12901	-6.12901		-6.40267
	27.73	22.36		25.27	21.36		5.37			4.75	16	2.75901	-2.75901		-8.62267
XH-14C			XH-28C	32.55	27.15					6.78	17	8.57235	-8.57235		-3.53933
				32.69	27.28					6.17	18	9.37235	-9.37235		-5.136
				32	27.25					7.33	19	4.02568	-4.02568		-7.606
XH-18C	31.53	24.79	FY-1C	31.75	24.97		6.74			5.19	20	6.81235	-6.81235		-7.35267
	31.99	24.7		31.26	25.09		7.29			5.77	21	11.769	-11.769		-10.5127
	32.33	24.83		32.54	25.21		7.5			5.75	22	7.78901	-7.78901		-5.376
XH-21C	33	24.55	FY-4C	28.91	23.72		8.45			6.15	23	2.97901	-2.97901		-3.376
	33.23	24.6		29.78	24.01		8.63			5.29	24	4.19568	-4.19568		-3.83933
	33.66	24.68		29.46	23.71		8.98				25	7.54235	-7.54235
XH-22C	30.65	23.89	FY-6C	32.73	26.58		6.76			6.39	26	12.629	-12.629
	31.06	23.78		32.22	26.93		7.28			6.28	27	8.60235	-8.60235
	30.6	23.98					6.62			6.02
XH-24C			FY-8C	30.18	23.79					6.62
				30.06	23.78					7.62
				29.87	23.85					6.93
XH-29C	28.21	23.48	FY-9C	31.79	25.17		4.73			6.79
	28.23	23.57		32.78	25.16		4.66			6.86
	28.28	23.31		32.2	25.27		4.97			6.65
XH-30C	24.91	20.07	FY-11C	27.16	20.37		4.84			6.7
	24.85	20.2		27.23	20.37		4.65			6.95
	24.85	20.21		27.13	20.48		4.64			7.99
XH-31C			FY-12C	28.56	21.86					7.49
				28.86	21.91					7.63
				28.89	20.9					6.8
XH-32C			FY-18C	31.15	23.66
				31.61	23.98
				30.96	24.16
FY-3C	30.7	24.72	FY-19C				5.98			6.3
	30.51	24.8					5.71			6.86
	30.84	24.93					5.91			5.79
FY-5C			FY-20C	31.26	24.96					6.63
				30.9	24.04					6.96
				30.8	25.01					5.29
FY-7C	31.84	26.79	FY-21C	34.12	27.49		5.05			7.78
	31.23	27.25		35	28.04		3.98			7.44
	31.38	24.32		33.32	28.03		7.06			7.42
FY-10C	26.23	21.58	FY-22C	28.95	21.17		4.65			5.4
	26.09	21.58		29.02	21.58		4.51			5.38
	26.09	21.54		29.06	21.64		4.55			5.37
FY-13C	28.39	20.52	FY-23C	26.96	21.56		7.87			5.8
	29.36	20.59		27.08	21.7		8.77			5.83
	29.02	20.66		26.99	21.62		8.36			6.39
FY-15C	35.34	26.15	FY-28C	27.29	21.49		9.19
	33.94	26.19		27.55	21.72		7.75
	32.36	26.29		27.58	21.19		6.07
FY-16C	29.69	19.17					10.52
	30.15	19.25					10.9
	29.86	19.23	26				10.63
FY-17C	25.18	18.91					6.27
	25.07	19.08			23.634		5.99
	25.02	18.72					6.3
FY-24C	26.37	21.79					4.58
	26.25	21.86					4.39
	26.3	21.79					4.51
FY-25C	29.55	22.52					7.03
	29.74	22.55					7.19
	29.67	22.52					7.15
FY-26C	34.97	28.15					6.82
	35	28.09					6.91
	34.25	28.15					6.1
FY-27C	30.33	24.09					6.24
	30.83	24.11					6.72
	30.98	23.53					7.45
		22.111
							6.00062			6.25714
32
									0.420088

## Sheet: Fig3-614
614
wt	FAT1	GAPDH	mutation	FAT1	GAPDH																	1	0.488532	-0.488532
XH-1C	24.97	21.96	XH-3C	23.31	18.82		3.01	4.49	4.49		2.42296	5.62296	1.09296	4.73296	5.17296	8.98296	5.84296	3.82296	12.423			2	2.97853	-2.97853
	25.53	21.91		23.36	18.82		3.62	4.54	4.54		2.98296	5.04296	0.542963	4.61296	5.15296	9.44296	6.81296	3.70296	12.453			3	1.60853	-1.60853
	25.28	22.07		23.11	18.89		3.21	4.22	4.22		2.73296	5.28296	0.972963	4.74296	5.18296	9.78296	6.47296	3.75296	11.703			4	0.468532	-0.468532
XH-2C	28.17	22.88	XH-4C	25.95	20.27		5.29	5.68	5.68													5	4.09187	-4.09187
	27.59	23.85		25.66	19.73		3.74	5.93	5.93		2.71296	-2.71296										6	2.18853	-2.18853
	27.83	23.23		25.64	19.74		4.6	5.9	5.9		5.3163	-5.3163										7	2.89187	-2.89187
XH-7C	23.64	19.97	XH-5C	24.52	21		3.67	3.52	3.52		0.86963	-0.86963										8	12.5185	-12.5185
	23.09	19.69		24.29	20.95		3.4	3.34	3.34		4.6963	-4.6963										9	10.5252	-10.5252
	23.52	19.39		24.33	21		4.13	3.33	3.33		5.16963	-5.16963										10	7.99853	-7.99853
XH-11C	27.28	20.12	XH-6C	23.25	20.58		7.16	2.67	2.67		9.40296	-9.40296										11	11.9685	-11.9685
	27.16	20.17		23.21	20.63		6.99	2.58	2.58		6.3763	-6.3763										12	7.34187	-7.34187
	27.29	20.29		23.26	20.59		7	2.67	2.67		3.75963	-3.75963										13	2.29853	-2.29853
XH-12C	27.72	22.48	XH-8C	26.93	19.77		5.24	7.16	7.16		12.193	-12.193										14	9.64187	-9.64187
	27.7	22.48		26.85	19.72		5.22	7.13	7.13													15	5.46853	-5.46853
	27.73	22.36		26.81	19.73		5.37	7.08	7.08													16	2.09853	-2.09853
XH-18C	31.53	24.79	XH-9C	24.87	20.96		6.74	3.91	3.91		0.538532	3.17853	1.74853	0.478532	4.15853	2.09853	2.90853	12.3485	10.2285	7.87853	12.4785	17	9.07853	-9.07853
	31.99	24.7		24.95	21.02		7.29	3.93	3.93		0.588532	2.88853	1.51853	0.438532	4.07853	2.17853	2.88853		10.4585	8.28853	12.3685	18	7.91187	-7.91187
	32.33	24.83		25.06	21.02		7.5	4.04	4.04		0.338532	2.86853	1.55853	0.488532	4.03853	2.28853	2.87853	12.6885	10.8885	7.82853	11.0585	19	6.61187	-6.61187
XH-31C			XH-10C	25.68	18.12			7.56	7.56													20	9.70353	-9.70353
				25.66	18.2			7.46	7.46													21	8.71187	-8.71187
				25.65	18.32			7.33	7.33													22	7.2652	-7.2652
FY-13C	28.39	20.52	XH-13C				7.87		0.28		7.80853	2.11853	9.77853	5.43853	2.13853	8.97853	7.92853	6.13853	9.95853	9.06853	7.40853	23	9.4852	-9.4852
	29.36	20.59					8.77		11.22		7.18853	2.27853	9.91853	5.45853	2.07853	8.48853	7.73853	7.00853	9.44853	8.45853	7.28853	24	3.3652	-3.3652
	29.02	20.66					8.36		14.36		7.02853	2.49853	9.22853	5.50853	2.07853	9.76853	8.06853	6.68853		8.60853	7.09853	25	4.40187	-4.40187
FY-24C	26.37	21.79	XH-14C				4.58		16.12													26	5.99853	-5.99853
	26.25	21.86					4.39		10.48													27	11.1085	-11.1085
	26.3	21.79					4.51		12													28	7.12853	-7.12853
FY-26C	34.97	28.15	XH-15C				6.82		16.35		9.01853	3.45853	4.38853	5.78853	12.5685	6.91853	2.40853	8.37853	8.48853	11.3485	6.17853	29	2.31853	-2.31853
	35	28.09					6.91		13.5		10.0085	3.31853	4.45853	6.08853	11.1685	7.37853	2.29853	8.83853	8.12853	12.2285	6.24853	30	8.46853	-8.46853
	34.25	28.15					6.1		7.13		9.42853	3.31853	4.35853	6.11853	9.58853	7.08853	2.24853	8.18853	8.02853	10.5485	6.28853	31	8.2152	-8.2152
			XH-16C						7.14													32	11.3752	-11.3752
									12.01													33	6.23853	-6.23853
10									5.6													34	4.23853	-4.23853
			XH-17C						8.6		4.18853	6.77853	7.55853	4.51853								35	6.88187	-6.88187
		22.547							11.96		4.30853	6.96853	8.05853	4.77853								36	7.94187	-7.94187
									8.55		4.21853	6.89853	8.20853	4.80853								37	4.70187	-4.70187
			XH-19C					0	8.45
								0	8.63
								0	8.98
			XH-20C	35.12	26.52			8.6	6.76
								0	7.28
				35.46	26.91			8.55	6.62
			XH-21C	33	24.55			8.45	12.88
				33.23	24.6			8.63	14.11
				33.66	24.68			8.98	12.73
			XH-22C	30.65	23.89			6.76	13.88
				31.06	23.78			7.28	13.85
				30.6	23.98			6.62	7.02
			XH-23C						10.56
									10.6
									9.27
			XH-24C						7.62
									6.97
									6.91
			XH-25C	35.25	24.69			10.56	3.22
				35.14	24.54			10.6	3.92
				33.83	24.56			9.27	3.91
			XH-26C	30.58	22.96			7.62	5.4
				29.96	22.99			6.97	5.41
				29.8	22.89			6.91	4.75
			XH-27C	24.89	21.67			3.22	4.73
				25.05	21.13			3.92	4.66
				25.27	21.36			3.91	4.97
			XH-28C	32.55	27.15			5.4	4.84
				32.69	27.28			5.41	4.65
				32	27.25			4.75	4.64
			XH-29C	28.21	23.48			4.73	7.1
				28.23	23.57			4.66	13.15
				28.28	23.31			4.97	7.28
			XH-30C	24.91	20.07			4.84	6.78
				24.85	20.2			4.65	6.17
				24.85	20.21			4.64	7.33
			XH-32C						5.98
									5.71
									5.91
			FY-1C	31.75	24.97			6.78	5.19
				31.26	25.09			6.17	5.77
				32.54	25.21			7.33	5.75
			FY-3C	30.7	24.72			5.98	15.66
				30.51	24.8			5.71	13.58
				30.84	24.93			5.91	16.34
			FY-4C	28.91	23.72			5.19	6.15
				29.78	24.01			5.77	5.29
				29.46	23.71			5.75	9.05
			FY-5C						5.05
									3.98
									7.06
			FY-6C	32.73	26.58			6.15	6.39
				32.22	26.93			5.29	6.28
									6.02
			FY-7C	31.84	26.79			5.05	6.62
				31.23	27.25			3.98	7.62
				31.38	24.32			7.06	6.93
			FY-8C	30.18	23.79			6.39	4.65
				30.06	23.78			6.28	4.51
				29.87	23.85			6.02	4.55
			FY-9C	31.79	25.17			6.62	6.79
				32.78	25.16			7.62	6.86
				32.2	25.27			6.93	6.65
			FY-10C	26.23	21.58			4.65	6.7
				26.09	21.58			4.51	6.95
				26.09	21.54			4.55	7.99
			FY-11C	27.16	20.37			6.79	9.19
				27.23	20.37			6.86	7.75
				27.13	20.48			6.65	6.07
			FY-12C	28.56	21.86			6.7	10.52
				28.86	21.91			6.95	10.9
				28.89	20.9			7.99	10.63
			FY-15C	35.34	26.15			9.19	6.27
				33.94	26.19			7.75	5.99
				32.36	26.29			6.07	6.3
			FY-16C	29.69	19.17			10.52	7.49
				30.15	19.25			10.9	7.63
				29.86	19.23			10.63	6.8
			FY-17C	25.18	18.91			6.27	8.32
				25.07	19.08			5.99	9.76
				25.02	18.72			6.3	14.85
			FY-18C	31.15	23.66			7.49	6.3
				31.61	23.98			7.63	6.86
				30.96	24.16			6.8	5.79
			FY-19C						6.63
									6.96
									5.29
			FY-20C	31.26	24.96			6.3	7.78
				30.9	24.04			6.86	7.44
				30.8	25.01			5.79	7.42
			FY-21C	34.12	27.49			6.63	5.4
				35	28.04			6.96	5.38
				33.32	28.03			5.29	5.37
			FY-22C	28.95	21.17			7.78	7.03
				29.02	21.58			7.44	7.19
				29.06	21.64			7.42	7.15
			FY-23C	26.96	21.56			5.4	6.24
				27.08	21.7			5.38	6.72
				26.99	21.62			5.37	7.45
			FY-25C	29.55	22.52			7.03	5.8
				29.74	22.55			7.19	5.83
				29.67	22.52			7.15	6.39
			FY-27C	30.33	24.09			6.24
				30.83	24.11			6.72
				30.98	23.53			7.45
			FY-28C	27.29	21.49			5.8
				27.55	21.72			5.83
				27.58	21.19			6.39
			48				5.61074		7.33819
					22.7715

## Sheet: Fig3-1662
wt	FAT1	GAPDH	mutation	FAT1	GAPDH
XH-2C	28.17	22.88	XH-1C	24.97	21.96		5.29	3.01				5.83289	0.972895	2.18289	2.53289	3.34289	5.38289	9.41289	8.36289	6.57289	10.3929	13.0029	2.84289	4.95289		5.52623	-5.52623	2.38	-2.38
	27.59	23.85		25.53	21.91		3.74	3.62				5.25289	1.02289	1.95289	2.61289	3.32289	5.36289	8.92289	8.17289	7.44289	9.88289	11.6029	2.73289	5.21289		0.922895	-0.922895	2.87	-2.87
	27.83	23.23		25.28	22.07		4.6	3.21				5.49289	0.772895	1.99289	2.72289	3.31289	5.39289	10.2029	8.50289	7.12289		10.0229	2.68289	5.24289		2.04289	-2.04289	0.36	-0.36
XH-3C	23.31	18.82	XH-4C	25.95	20.27		4.49	5.68																		2.62289	-2.62289	0.536667	-0.536667
	23.36	18.82		25.66	19.73		4.54	5.93																		3.32623	-3.32623	3.98333	-3.98333
	23.11	18.89		25.64	19.74		4.22	5.9																		5.37956	-5.37956	4.36333	-4.36333
XH-5C	24.52	21	XH-6C	23.25	20.58		3.52	2.67																		9.51289	-9.51289	9.07	-9.07
	24.29	20.95		23.21	20.63		3.34	2.58				2.09	3.07	0.37	0.76	4.05	4.4	8.65	12.24	10.12	7.77	12.37	7.7	2.01		8.34623	-8.34623	12.41	-12.41
	24.33	21		23.26	20.59		3.33	2.67				2.65	2.78	0.33	0.21	3.97	4.28	9.11		10.35	8.18	12.26	7.08	2.17		7.04623	-7.04623	10.4167	-10.4167
XH-9C	24.87	20.96	XH-7C	23.64	19.97		3.91	3.67				2.4	2.76	0.38	0.64	3.93	4.41	9.45	12.58	10.78	7.72	10.95	6.92	2.39		10.1379	-10.1379	7.89	-7.89
	24.95	21.02		23.09	19.69		3.93	3.4																		11.5429	-11.5429	11.86	-11.86
	25.06	21.02		23.52	19.39		4.04	4.13																		2.75289	-2.75289	7.23333	-7.23333
XH-10C	25.68	18.12	XH-8C	26.93	19.77		7.56	7.16																		5.13623	-5.13623	2.19	-2.19
	25.66	18.2		26.85	19.72		7.46	7.13																				9.53333	-9.53333
	25.65	18.32		26.81	19.73		7.33	7.08				9.67	5.33	2.03	9.85	7.3	8.91	3.35	4.28	5.68	5.51	6.81	8.27	8.38				5.36	-5.36
XH-12C	27.72	22.48	XH-11C	27.28	20.12		5.24	7.16				9.81	5.35	1.97	9.34	7.18	9.9	3.21	4.35	5.98	6.48	7.27	8.73	8.02				1.99	-1.99
	27.7	22.48		27.16	20.17		5.22	6.99				9.12	5.4	1.97	11.21	6.99	9.32	3.21	4.25	6.01	6.14	6.98	8.08	7.92				10.1333	-10.1333
	27.73	22.36		27.29	20.29		5.37	7																				7.15667	-7.15667
XH-13C			XH-14C				0	0																				9.37667	-9.37667
							0	0																				3.25667	-3.25667
							0	0																				4.29333	-4.29333
XH-15C			XH-16C				0	0				11.24	6.07	4.08	3.49	6.67	12.09	7.45										5.89	-5.89
							0	0				12.12	6.14	4.2	3.37	6.86	12.12	7.95										6.04333	-6.04333
							0	0				10.44	6.18	4.11	3.42	6.79	11.37	8.1										7.02	-7.02
XH-24C			XH-17C				0	0																				8.36	-8.36
							0	0																				8.10667	-8.10667
							0	0																				11.2667	-11.2667
XH-31C			XH-18C	31.53	24.79		0	6.74																				6.13	-6.13
				31.99	24.7		0	7.29																				4.13	-4.13
				32.33	24.83		0	7.5																				3.42667	-3.42667
XH-32C			XH-19C				0	0																				6.77333	-6.77333
							0	0																				11.86	-11.86
							0	0																				7.83333	-7.83333
FY-1C	31.75	24.97	XH-20C	35.12	26.52		6.78	8.6
	31.26	25.09					6.17	0
	32.54	25.21		35.46	26.91		7.33	8.55
FY-3C	30.7	24.72	XH-21C	33	24.55		5.98	8.45
	30.51	24.8		33.23	24.6		5.71	8.63
	30.84	24.93		33.66	24.68		5.91	8.98
FY-4C	28.91	23.72	XH-22C	30.65	23.89		5.19	6.76
	29.78	24.01		31.06	23.78		5.77	7.28
	29.46	23.71		30.6	23.98		5.75	6.62
FY-6C	32.73	26.58	XH-23C				6.15	0
	32.22	26.93					5.29	0
							0	0
FY-15C	35.34	26.15	XH-25C	35.25	24.69		9.19	10.56
	33.94	26.19		35.14	24.54		7.75	10.6
	32.36	26.29		33.83	24.56		6.07	9.27
FY-17C	25.18	18.91	XH-26C	30.58	22.96		6.27	7.62
	25.07	19.08		29.96	22.99		5.99	6.97
	25.02	18.72		29.8	22.89		6.3	6.91
FY-28C	27.29	21.49	XH-27C	24.89	21.67		5.8	3.22
	27.55	21.72		25.05	21.13		5.83	3.92
	27.58	21.19		25.27	21.36		6.39	3.91
			XH-28C	32.55	27.15			5.4
				32.69	27.28			5.41
18				32	27.25			4.75
			XH-29C	28.21	23.48			4.73
				28.23	23.57			4.66
		22.3371		28.28	23.31			4.97
			XH-30C	24.91	20.07			4.84
				24.85	20.2			4.65
				24.85	20.21			4.64
			FY-5C					0
								0
								0
			FY-7C	32.73	26.58			6.15
				32.22	26.93			5.29
				34.09	25.04			9.05
			FY-8C	30.18	23.79			6.39
				30.06	23.78			6.28
				29.87	23.85			6.02
			FY-9C	31.79	25.17			6.62
				32.78	25.16			7.62
				32.2	25.27			6.93
			FY-10C	26.23	21.58			4.65
				26.09	21.58			4.51
				26.09	21.54			4.55
			FY-11C	27.16	20.37			6.79
				27.23	20.37			6.86
				27.13	20.48			6.65
			FY-12C	28.56	21.86			6.7
				28.86	21.91			6.95
				28.89	20.9			7.99
			FY-13C	28.39	20.52			7.87
				29.36	20.59			8.77
				29.02	20.66			8.36
			FY-16C	29.69	19.17			10.52
				30.15	19.25			10.9
				29.86	19.23			10.63
			FY-18C	31.15	23.66			7.49
				31.61	23.98			7.63
				30.96	24.16			6.8
			FY-19C					0
								0
								0
			FY-20C	31.26	24.96			6.3
				30.9	24.04			6.86
				30.8	25.01			5.79
			FY-21C	34.12	27.49			6.63
				35	28.04			6.96
				33.32	28.03			5.29
			FY-22C	28.95	21.17			7.78
				29.02	21.58			7.44
				29.06	21.64			7.42
			FY-23C	26.96	21.56			5.4
				27.08	21.7			5.38
				26.99	21.62			5.37
			FY-24C	26.37	21.79			4.58
				26.25	21.86			4.39
				26.3	21.79			4.51
			FY-25C	29.55	22.52			7.03
				29.74	22.55			7.19
				29.67	22.52			7.15
			FY-26C	34.97	28.15			6.82
				35	28.09			6.91
				34.25	28.15			6.1
			FY-27C	30.33	24.09			6.24
				30.83	24.11			6.72
				30.98	23.53			7.45
			40				3.93981	5.23417
					22.88

## Sheet: Fig3-3554
wt	FAT1	GAPDH	mutation	FAT1	GAPDH							-0.0176471	7.25235	7.37235	5.58235	9.40235	7.82235					-0.0676471	0.0676471	2.68509	-2.68509	1	1
	23.31	18.82		24.97	21.96	2.39509	4.49	3.01				0.0323529	6.63235	7.18235	6.45235	8.89235	8.28235					6.78569	-6.78569	5.28842	-5.28842	2	1
XH-3C	23.36	18.82	XH-1C	25.53	21.91	2.95509	4.54	3.62				-0.217647	6.47235	7.51235	6.13235		7.63235					7.35569	-7.35569	3.17509	-3.17509	3	1
	23.11	18.89		25.28	22.07	2.70509	4.22	3.21														6.05569	-6.05569	1.80509	-1.80509	4	1
				28.17	22.88	5.59509	0	5.29														9.14735	-9.14735	0.665086	-0.665086	5	1
XH-13C			XH-2C	27.59	23.85	5.01509	0	3.74														7.91235	-7.91235	0.841753	-0.841753	6	1
				27.83	23.23	5.25509	0	4.6				2.39509	5.59509	3.37509	1.94509	0.675086	1.06509	4.35509	2.29509	3.10509				4.28842	-4.28842	7	1
				25.95	20.27	3.37509	0	5.68				2.95509	5.01509	3.08509	1.71509	0.635086	0.515086	4.27509	2.37509	3.08509				2.38509	-2.38509	8
XH-15C			XH-4C	25.66	19.73	3.08509	0	5.93				2.70509	5.25509	3.06509	1.75509	0.685086	0.945086	4.23509	2.48509	3.07509				3.08842	-3.08842	9
				25.64	19.74	3.06509	0	5.9																4.66842	-4.66842	10
				24.52	21	1.94509	0	3.52																5.14175	-5.14175	11
XH-24C			XH-5C	24.29	20.95	1.71509	0	3.34																9.37509	-9.37509	12
				24.33	21	1.75509	0	3.33				4.70509	5.14509	8.95509	12.5451	10.4251	8.07509	12.6751	2.31509	9.97509				12.7151	-12.7151	13
	30.58	22.96		23.25	20.58	0.675086	7.62	2.67				4.58509	5.12509	9.41509		10.6551	8.48509	12.5651	2.47509	10.1151				10.7218	-10.7218	14
XH-26C	29.96	22.99	XH-6C	23.21	20.63	0.635086	6.97	2.58				4.71509	5.15509	9.75509	12.8851	11.0851	8.02509	11.2551	2.69509	9.42509				8.19509	-8.19509	15
	29.8	22.89		23.26	20.59	0.685086	6.91	2.67																12.1651	-12.1651	16
				23.64	19.97	1.06509	0	3.67																2.49509	-2.49509	17
XH-32C			XH-7C	23.09	19.69	0.515086	0	3.4																9.83842	-9.83842	18
				23.52	19.39	0.945086	0	4.13				5.63509	2.33509	9.17509	9.26509	7.60509	3.65509	4.58509	5.98509	5.81509				5.66509	-5.66509	19
	30.7	24.72		26.93	19.77	4.35509	5.98	7.16				5.65509	2.27509	8.68509	8.65509	7.48509	3.51509	4.65509	6.28509	6.78509				2.29509	-2.29509	20
FY-3C	30.51	24.8	XH-8C	26.85	19.72	4.27509	5.71	7.13				5.70509	2.27509	9.96509	8.80509	7.29509	3.51509	4.55509	6.31509	6.44509				9.27509	-9.27509	21
	30.84	24.93		26.81	19.73	4.23509	5.91	7.08																8.90842	-8.90842	22
	28.91	23.72		24.87	20.96	2.29509	5.19	3.91																7.46175	-7.46175	23
FY-4C	29.78	24.01	XH-9C	24.95	21.02	2.37509	5.77	3.93																3.56175	-3.56175	24
	29.46	23.71		25.06	21.02	2.48509	5.75	4.04				12.7651	7.11509	2.60509	8.68509	11.5451	6.37509	4.38509	3.79509	6.97509				4.59842	-4.59842	25
	32.73	26.58		25.68	18.12	3.10509	6.15	7.56				11.3651	7.57509	2.49509	8.32509	12.4251	6.44509	4.50509	3.67509	7.16509				6.19509	-6.19509	26
FY-6C	32.22	26.93	XH-10C	25.66	18.2	3.08509	5.29	7.46				9.78509	7.28509	2.44509	8.22509	10.7451	6.48509	4.41509	3.72509	7.09509				6.34842	-6.34842	27
				25.65	18.32	3.07509	0	7.33																11.3051	-11.3051	28
	31.15	23.66		27.28	20.12	4.70509	7.49	7.16																7.32509	-7.32509	29
FY-18C	31.61	23.98	XH-11C	27.16	20.17	4.58509	7.63	6.99																2.51509	-2.51509	30
	30.96	24.16		27.29	20.29	4.71509	6.8	7				12.3951	7.75509	4.71509										8.41175	-8.41175	31
				27.72	22.48	5.14509		5.24				12.4251	8.25509	4.97509										11.5718	-11.5718	32
			XH-12C	27.7	22.48	5.12509		5.22				11.6751	8.40509	5.00509										6.43509	-6.43509	33
10				27.73	22.36	5.15509		5.37																4.43509	-4.43509	34
						-22.5749		0																3.73175	-3.73175	35
		23.3276	XH-14C			-22.5749		0																7.07842	-7.07842	36
						-22.5749		0																12.1651	-12.1651	37
						-22.5749		0																8.13842	-8.13842	38
			XH-16C			-22.5749		0																4.89842	-4.89842	39
						-22.5749		0
						-22.5749		0
			XH-17C			-22.5749		0
						-22.5749		0
				31.53	24.79	8.95509		6.74
			XH-18C	31.99	24.7	9.41509		7.29
				32.33	24.83	9.75509		7.5
						-22.5749		0
			XH-19C			-22.5749		0
						-22.5749		0
				35.12	26.52	12.5451		8.6
			XH-20C			-22.5749		0
				35.46	26.91	12.8851		8.55
				33	24.55	10.4251		8.45
			XH-21C	33.23	24.6	10.6551		8.63
				33.66	24.68	11.0851		8.98
				30.65	23.89	8.07509		6.76
			XH-22C	31.06	23.78	8.48509		7.28
				30.6	23.98	8.02509		6.62
								0
			XH-23C					0
								0
				35.25	24.69			10.56
			XH-25C	35.14	24.54			10.6
				33.83	24.56			9.27
				24.89	21.67			3.22
			XH-27C	25.05	21.13			3.92
				25.27	21.36			3.91
				32.55	27.15			5.4
			XH-28C	32.69	27.28			5.41
				32	27.25			4.75
				28.21	23.48			4.73
			XH-29C	28.23	23.57			4.66
				28.28	23.31			4.97
				24.91	20.07			4.84
			XH-30C	24.85	20.2			4.65
				24.85	20.21			4.64
								0
			XH-31C					0
								0
				31.75	24.97			6.78
			FY-1C	31.26	25.09			6.17
				32.54	25.21			7.33
								0
			FY-5C					0
								0
				31.84	26.79			5.05
			FY-7C	31.23	27.25			3.98
				31.38	24.32			7.06
				30.18	23.79			6.39
			FY-8C	30.06	23.78			6.28
				29.87	23.85			6.02
				26.23	21.58			4.65
			FY-10C	26.09	21.58			4.51
				26.09	21.54			4.55
				27.16	20.37			6.79
			FY-11C	27.23	20.37			6.86
				27.13	20.48			6.65
				28.56	21.86			6.7
			FY-12C	28.86	21.91			6.95
				28.89	20.9			7.99
				28.39	20.52			7.87
			FY-13C	29.36	20.59			8.77
				29.02	20.66			8.36
				35.34	26.15			9.19
			FY-15C	33.94	26.19			7.75
				32.36	26.29			6.07
				29.69	19.17			10.52
			FY-16C	30.15	19.25			10.9
				29.86	19.23			10.63
				25.18	18.91			6.27
			FY-17C	25.07	19.08			5.99
				25.02	18.72			6.3
								0
			FY-19C					0
								0
				31.26	24.96			6.3
			FY-20C	30.9	24.04			6.86
				30.8	25.01			5.79
				34.12	27.49			6.63
			FY-21C	35	28.04			6.96
				33.32	28.03			5.29
				28.95	21.17			7.78
			FY-22C	29.02	21.58			7.44
				29.06	21.64			7.42
				26.96	21.56			5.4
			FY-23C	27.08	21.7			5.38
				26.99	21.62			5.37
				26.37	21.79			4.58
			FY-24C	26.25	21.86			4.39
				26.3	21.79			4.51
				29.55	22.52			7.03
			FY-25C	29.74	22.55			7.19
				29.67	22.52			7.15
				34.97	28.15			6.82
			FY-26C	35	28.09			6.91
				34.25	28.15			6.1
				30.33	24.09			6.24
			FY-27C	30.83	24.11			6.72
				30.98	23.53			7.45
				27.29	21.49			5.8
			FY-28C	27.55	21.72			5.83
				27.58	21.19			6.39
			48				3.414	5.05574
					22.5749

## Sheet: Fig4A-knowndown-PCR
HN6-siRNA-PCR									HN30-siRNA-PCR
1-6.15hn6	gapdh	fat1	averagegap	dct	ddct	2^-ddct			1-HN30	GAPDH	FAT1		dct	meannc	ddct	2^-ddct
nc	14.27	21.96	14.25	7.71	-0.0266667	1.01866			NC	12.83	23.81	12.8833	10.9267	10.9833	-0.0566667	1.04006
	14.24	22.09		7.84	0.103333	0.93088				12.83	23.9		11.0167		0.0333333	0.97716
	14.24	21.91		7.66	-0.0766667	1.05458				12.99	23.89		11.0067		0.0233333	0.983957
7965	14.45	25.16	14.615	10.545	2.80833	0.14276			7965	11.9	24.74	11.7167	13.0233		2.04	0.243164
	14.78	25.47		10.855	3.11833	0.115156				11.53	24.51		12.7933		1.81	0.285191
		25.47		10.855	3.11833	0.115156				11.72	24.55		12.8333		1.85	0.277392
12382	14.43	23.83	14.47	9.36	1.62333	0.324585			12382	12.65	24.3	12.7433	11.5567		0.573333	0.672062
	14.52	23.73		9.26	1.52333	0.347881				12.65	24.3		11.5567		0.573333	0.672062
	14.46	23.72		9.25	1.51333	0.350301				12.93	24.51		11.7667		0.783333	0.581023
		nc-mean	7.73667
2-0627HN6	GAPDH	FAT1	AVERAGE	dct	meannc	ddct	2^-ddct		2-	GAPDH	FAT1	MEAN	dct	NC-MEAN	ddct
NC	16.06	23.64	15.9033	7.73667	7.49333	0.243333	0.844791		NC	14.1	23.64	13.9933	9.64667	9.82	-0.173333	1.12766
	15.89	23.37		7.46667		-0.0266667	1.01866			13.8	23.85		9.85667		0.0366667	0.974905
	15.76	23.18		7.27667		-0.216667	1.16205			14.08	23.95		9.95667		0.136667	0.909618
7965	17.99	27.98	18.0733	9.90667		2.41333	0.187722		7965	12.67	24.46	12.9367	11.5233		1.70333	0.307076
	18.13	28.86		10.7867		3.29333	0.102002			13.09	24.33		11.3933		1.57333	0.336031
	18.1	28.35		10.2767		2.78333	0.145256			13.05	24.49		11.5533		1.73333	0.300756
12382	19.26	27.82	19.0767	8.74333		1.25	0.420448		12382	14.46	24.79	14.34	10.45		0.63	0.646176
	19.01	27.92		8.84333		1.35	0.392292			14.22	24.66		10.32		0.5	0.707107
	18.96	28.14		9.06333		1.57	0.336808				24.74		10.4		0.58	0.668964
3	GAPDH	FAT1	MEAN	dct	NC-MEAN	ddct	2^-ddct		3-HN30	GAPDH	FAT1		dct	meannc	ddct	2^-ddct
NC	14.01	23.2	13.82	9.38	9.23333	0.146667	0.903335		NC	15.19	25.17	15.24	9.93	9.92667	0.11	0.926588
	13.78	22.85		9.03		-0.203333	1.15136			15.18	25.29		10.05		0.23	0.852635
	13.67	23.11		9.29		0.0566667	0.961483			15.35	25.04		9.8		-0.02	1.01396
7965	12.59	23.84	12.7033	11.1367		1.90333	0.267325		7965	14.15	25.99	13.93	12.06		2.24	0.211686
	12.63	24.14		11.4367		2.20333	0.217135			13.74	25.84		11.91		2.09	0.234881
	12.89	24.39		11.6867		2.45333	0.182588			13.9	25.92		11.99		2.17	0.222211
12382	13.31	23.54	13.0833	10.4567		1.22333	0.428292		12382	15.03	25.52	14.98	10.54		0.72	0.607097
	13.1	23.64		10.5567		1.32333	0.399611			15.03	25.39		10.41		0.59	0.664343
	12.84	23.66		10.5767		1.34333	0.394109			14.88	25.4		10.42		0.6	0.659754

## Sheet: Fig4C-CCK8
OD(450mm)	HN6-NC			HN6-siFAT1-1			HN6-siFAT1-2
0	0.3322	0.3269	0.3212	0.3511	0.3676	0.3476	0.3845	0.382	0.383
24	0.45288	0.47664	0.46683	0.46584	0.48642	0.46656	0.45468	0.47111	0.4554
48	0.5471	0.5648	0.5527	0.5153	0.5144	0.5222	0.5352	0.5637	0.5109
72	0.697985	0.721825	0.689745	0.617065	0.61662	0.5712	0.6052	0.5937	0.5609
96	0.8401	0.912	0.8346	0.6821	0.7061	0.7167	0.6352	0.6137	0.6009
120	1.1314	1.2233	1.1278	0.7134	0.7224	0.7037	0.6052	0.5937	0.5909
OD(450mm)	HN30-NC			HN30-siFAT1-1			HN30-siFAT1-2
0	0.2581	0.2471	0.254	0.2586	0.2651	0.2557	0.2863	0.2851	0.2878
24	0.34236	0.3447	0.34839	0.32247	0.33795	0.32511	0.37755	0.35901	0.36504
48	0.43115	0.4101	0.4098	0.3638	0.38665	0.3995	0.3976	0.39935	0.38805
72	0.5177	0.5253	0.5009	0.4607	0.446	0.4183	0.4534	0.4461	0.4666
96	0.69328	0.66352	0.6516	0.47632	0.48104	0.48176	0.50128	0.45664	0.48296
120	0.8925	0.87544	0.88498	0.5481	0.54777	0.582645	0.6257	0.55988	0.51855

## Sheet: Fig6A-DEG
logFC	AveExpr	t	P.Value	adj.P.Val	B	gene	change
2.10358	4.64542	10.5182	1.00777e-07	0.0013612	7.59793	CDK14	UP
1.38204	8.93317	8.14256	1.8549e-06	0.00586966	5.43069	PERP	UP
1.14571	6.17375	8.07594	2.03007e-06	0.00586966	5.30548	ZKSCAN1	UP
1.97951	3.31606	8.02197	2.18489e-06	0.00586966	4.75662	HABP4	UP
1.10312	6.67864	8.01312	2.21143e-06	0.00586966	5.24051	GOLGA2	UP
2.19785	8.98016	7.76682	3.10697e-06	0.00586966	4.93583	TPM4	UP
1.61745	3.59855	7.71616	3.33504e-06	0.00586966	4.5255	ZNF468	UP
1.25281	5.59939	7.68655	3.47651e-06	0.00586966	4.76867	MESDC2	UP
-1.16058	5.86213	-7.53646	4.29852e-06	0.00620425	4.60921	GALNT10	DOWN
1.64504	6.60924	7.44765	4.88011e-06	0.00620425	4.4871	OGFR	UP
-1.26748	5.0703	-7.42345	5.05269e-06	0.00620425	4.4195	WBP1L	DOWN
1.15504	5.41197	7.34651	5.64572e-06	0.00621994	4.31502	KLHDC10	UP
-1.10376	7.17836	-7.30608	5.98647e-06	0.00621994	4.30339	MED15	DOWN
3.08951	1.38541	7.17295	7.27167e-06	0.00659015	3.07308	ZNF616	UP
-1.40944	4.05486	-7.15	7.52122e-06	0.00659015	3.97312	PANX2	DOWN
-1.93651	3.24807	-7.07497	8.40282e-06	0.00659015	3.81253	CD83	DOWN
1.00646	7.10113	7.05048	8.71366e-06	0.00659015	3.94218	DENR	UP
1.03941	7.73866	7.0452	8.78231e-06	0.00659015	3.93546	G3BP2	UP
-1.25486	4.91235	-6.92947	1.04393e-05	0.00742125	3.7377	KIAA1549	DOWN
0.911399	5.79197	6.66661	1.55603e-05	0.0105009	3.37939	ME1	NOT
-0.88953	6.18597	-6.63536	1.63263e-05	0.0105009	3.33946	CTBP1	NOT
1.1962	5.66697	6.51886	1.95532e-05	0.0120047	3.15969	EMC6	UP
0.943034	6.15841	6.41909	2.28524e-05	0.0125446	3.01719	STK38	NOT
-1.55532	3.78622	-6.40578	2.33349e-05	0.0125446	2.97898	IDH2	DOWN
1.28214	9.20002	6.39712	2.36547e-05	0.0125446	2.96854	GANAB	UP
-0.964396	5.50702	-6.37677	2.44248e-05	0.0125446	2.95354	CXXC1	NOT
-0.80432	9.04408	-6.34391	2.57246e-05	0.0125446	2.88297	PXN	NOT
1.1336	6.10912	6.32461	2.65215e-05	0.0125446	2.87497	DENND5A	UP
1.68439	-1.57107	6.31487	2.69338e-05	0.0125446	2.49321	LCN10	UP
1.54831	4.8915	6.26014	2.93788e-05	0.0132273	2.76564	RGS19	UP
-1.36195	3.79332	-6.22314	3.11637e-05	0.0135783	2.70639	SYDE1	DOWN
-2.09677	2.87095	-6.15019	3.50259e-05	0.0147842	2.53385	CCNE1	DOWN
1.39045	5.72273	6.09378	3.83573e-05	0.0156997	2.52337	MFN1	UP
-1.36087	3.93223	-6.06559	4.01453e-05	0.0158693	2.46722	RUNX3	DOWN
1.52476	2.0353	6.05076	4.11213e-05	0.0158693	2.26096	ZNF354A	UP
-0.806107	9.44036	-6.03086	4.24697e-05	0.0159344	2.38892	TUBB4B	NOT
-1.264	5.04476	-6.0122	4.37771e-05	0.015981	2.39768	ARID3B	DOWN
1.33665	5.11228	5.98984	4.53994e-05	0.0160425	2.3533	NTN4	UP
-0.917051	6.04672	-5.97751	4.63211e-05	0.0160425	2.33338	CTDSP1	NOT
1.51645	2.68937	5.94209	4.9079e-05	0.0165728	2.14759	ZNF227	UP
-1.61536	4.91246	-5.88327	5.4049e-05	0.0171815	2.19758	PPIL1	DOWN
1.24474	3.01294	5.87714	5.45959e-05	0.0171815	2.0777	ZNF766	UP
-0.948777	4.68124	-5.87601	5.46977e-05	0.0171815	2.18609	PKNOX1	NOT
-0.809233	5.09031	-5.82011	5.99788e-05	0.0184121	2.09555	ZXDC	NOT
1.24362	3.03441	5.76193	6.60467e-05	0.0198026	1.94355	ZNF791	UP
1.19208	5.71674	5.74936	6.74407e-05	0.0198026	1.98568	TLK2	UP
0.919396	5.68441	5.73306	6.92952e-05	0.0199143	1.95889	HSDL2	NOT
1.40403	5.52511	5.67831	7.59238e-05	0.0213646	1.87496	STX12	UP
0.952891	5.62899	5.66197	7.80285e-05	0.0215088	1.84535	ZCCHC3	NOT
-0.994841	6.74524	-5.63698	8.13671e-05	0.0219805	1.77791	NUP62	NOT
1.3013	2.52585	5.61765	8.40516e-05	0.0222605	1.71606	ZNF564	UP
-1.1329	4.15935	-5.58449	8.88766e-05	0.0224412	1.72687	RNF166	DOWN
-1.12258	6.28715	-5.58124	8.93653e-05	0.0224412	1.69567	CDCA4	DOWN
1.10623	3.83568	5.55891	9.27975e-05	0.0224412	1.67715	ZNF426	UP
1.77697	2.20091	5.55674	9.31376e-05	0.0224412	1.50758	ZNF17	UP
0.921924	6.31975	5.55042	9.41375e-05	0.0224412	1.65463	TUFT1	NOT
-1.88946	-1.62804	-5.54688	9.47027e-05	0.0224412	1.49467	NCALD	DOWN
-0.917428	3.87089	-5.36186	0.000129794	0.0302262	1.36532	TNFAIP8L1	NOT
2.17485	5.01229	5.31711	0.000140175	0.0311903	1.29889	HIST1H2BD	UP
0.932263	6.74266	5.31565	0.000140527	0.0311903	1.24861	PAFAH1B2	NOT
2.60728	1.32696	5.31428	0.000140861	0.0311903	1.01369	COL5A2	UP
1.04421	7.5125	5.28629	0.000147827	0.0320893	1.19055	MRFAP1	UP
2.09573	0.822835	5.27911	0.000149672	0.0320893	1.01831	SERPINI1	UP
-1.72381	3.80782	-5.26458	0.000153478	0.0323912	1.21242	FAT1	DOWN
1.48852	4.73358	5.24136	0.000159776	0.0331613	1.17615	C3orf52	UP
-0.856591	5.39134	-5.22551	0.000164227	0.0331613	1.12144	BIN1	NOT
-0.767606	4.08411	-5.22417	0.000164611	0.0331613	1.1469	SAMD10	NOT
-0.724793	6.64923	-5.21605	0.000166948	0.0331613	1.06489	DNAAF5	NOT
1.02587	3.35063	5.19674	0.000172646	0.033796	1.10109	GLT8D2	UP
-0.95298	5.24714	-5.13749	0.000191428	0.0364491	0.989935	MAP3K3	NOT
-0.721916	8.13544	-5.13699	0.000191596	0.0364491	0.913774	U2AF2	NOT
-1.01174	6.59688	-5.12255	0.000196494	0.0368618	0.923721	GIT1	DOWN
-1.01058	5.3505	-5.09691	0.000205517	0.0380263	0.911173	GPR176	DOWN
-0.874539	5.82104	-5.05664	0.00022057	0.0402599	0.826169	LSM14B	NOT
-0.951514	6.4898	-5.02649	0.000232591	0.041888	0.747506	SIPA1L3	NOT
1.81856	5.59203	5.01804	0.00023608	0.0419569	0.792172	CASP7	UP
0.664997	6.10617	5.003	0.000242429	0.0425221	0.729348	ERLIN2	NOT
-0.703289	4.98398	-4.99574	0.000245556	0.0425221	0.745062	TRAF3IP2	NOT
0.884057	5.05743	4.96447	0.000259514	0.0441753	0.702882	THOC7	NOT
0.818762	6.95692	4.95986	0.000261644	0.0441753	0.6366	ENSA	NOT
1.2316	5.78727	4.93754	0.0002722	0.0453902	0.631425	UBE3A	UP
1.54084	5.47034	4.92395	0.000278844	0.0454073	0.627706	MACC1	UP
-1.06425	4.20797	-4.91837	0.000281623	0.0454073	0.638269	APPL2	DOWN
-0.90919	4.1641	-4.91003	0.000285824	0.0454073	0.628435	DCPS	NOT
-0.982485	4.19079	-4.89543	0.000293345	0.0454073	0.601251	KLHL22	NOT
0.844599	5.03323	4.88149	0.000300718	0.0454073	0.567205	SLC33A1	NOT
-0.970349	6.87361	-4.87694	0.000303165	0.0454073	0.486734	MLLT6	NOT
-0.905092	6.24909	-4.87592	0.000303716	0.0454073	0.508912	DGKZ	NOT
1.18341	6.27392	4.87268	0.000305475	0.0454073	0.517152	BICD2	UP
1.29458	4.69351	4.87101	0.000306387	0.0454073	0.553776	ZSCAN29	UP
-0.807936	6.20373	-4.86979	0.000307053	0.0454073	0.497037	ARL6IP4	NOT
1.07023	4.09605	4.86182	0.000311446	0.0454073	0.553621	HKR1	UP
1.50828	3.4445	4.85967	0.000312644	0.0454073	0.546493	WBP4	UP
1.49434	4.96807	4.84968	0.000318268	0.0455273	0.514622	FAM35A	UP
-1.11119	3.9163	-4.84481	0.000321049	0.0455273	0.526674	LRIG1	DOWN
-1.51272	4.02598	-4.83706	0.000325526	0.0455273	0.504471	USP13	DOWN
0.94702	3.15942	4.83461	0.000326952	0.0455273	0.509931	ZNF41	NOT
-0.65551	7.75737	-4.8267	0.000331611	0.0457048	0.382743	RALY	NOT
0.898386	5.23615	4.81206	0.00034041	0.04644	0.437021	FNBP1	NOT
1.27849	1.81177	4.80649	0.000343822	0.04644	0.391983	ZNF808	UP
-0.637219	4.99357	-4.79863	0.000348698	0.0464804	0.402866	SLC35B4	NOT
0.662946	6.9778	4.79495	0.000351003	0.0464804	0.345906	DSE	NOT
1.07555	6.40541	4.78748	0.000355736	0.0464811	0.359452	ZNF664	UP
0.774409	5.65226	4.78412	0.000357891	0.0464811	0.366185	XPR1	NOT
-0.778148	4.16244	-4.75906	0.000374357	0.04812	0.361594	PRR14	NOT
0.826209	5.40557	4.75421	0.000377635	0.04812	0.326779	TMEM38B	NOT
-0.833802	6.81635	-4.73994	0.000387455	0.0489099	0.247827	VPS51	NOT
-0.835138	5.74006	-4.72481	0.000398151	0.0497947	0.258452	SPECC1L	NOT
-0.750648	7.15252	-4.7172	0.000403651	0.0500194	0.19537	PHC2	NOT
-0.790926	8.31854	-4.71087	0.000408284	0.0500765	0.160679	FUS	NOT
-0.768249	6.03136	-4.70633	0.000411641	0.0500765	0.208219	RAB8A	NOT
-0.648417	7.44585	-4.69548	0.000419775	0.0500765	0.145601	SH3GL1	NOT
-0.84046	8.25851	-4.69526	0.000419948	0.0500765	0.135023	SMAD3	NOT
1.16029	4.19279	4.6917	0.000422649	0.0500765	0.255379	TTC33	UP
-0.872766	5.26093	-4.66324	0.000444963	0.0520469	0.158219	VPS11	NOT
1.09809	4.47883	4.65575	0.00045103	0.0520469	0.209337	LIPH	UP
-0.580479	7.45023	-4.65398	0.000452476	0.0520469	0.0713146	TNRC18	NOT
-0.752483	5.01773	-4.65129	0.000454693	0.0520469	0.147891	PPP3CB	NOT
-0.697741	4.88678	-4.63765	0.000466062	0.0522797	0.141087	IFNAR2	NOT
-0.991714	8.13603	-4.63742	0.000466255	0.0522797	0.0315939	NCOR2	NOT
-0.71462	5.85715	-4.63496	0.000468338	0.0522797	0.0908037	ARAF	NOT
1.81272	3.03111	4.62886	0.000473552	0.0524284	0.168084	MEX3A	UP
-0.978137	5.11763	-4.5809	0.000516645	0.0565038	0.0106224	FRMD4A	NOT
2.04982	2.18517	4.57869	0.000518729	0.0565038	0.0277936	PALM3	UP
1.10909	3.46463	4.57406	0.000523123	0.0565266	0.0757722	ZUFSP	UP
1.02638	9.33309	4.56692	0.00052996	0.0567716	-0.102637	SDC4	UP
0.844855	5.40285	4.56296	0.000533796	0.0567716	-0.00603546	KLHL18	NOT
0.585237	6.22277	4.55172	0.000544849	0.0574944	-0.0512394	GTF2H1	NOT
-0.599431	6.43944	-4.54205	0.00055454	0.0580633	-0.0951775	ASNA1	NOT
-0.934593	1.48124	-4.53537	0.000561341	0.0583233	0.0124109	CCDC92	NOT
-0.717083	5.60399	-4.5311	0.000565728	0.0583304	-0.0854037	MGAT2	NOT
1.23942	2.54672	4.50887	0.000589171	0.0602873	-0.0375714	RAB30	UP
-1.24527	6.21126	-4.49581	0.000603416	0.0612807	-0.169149	GTF2F1	DOWN
-1.03322	4.26053	-4.48432	0.000616232	0.0618837	-0.100148	TP73	DOWN
0.55986	7.39351	4.4823	0.000618516	0.0618837	-0.225066	STX16	NOT
-2.20873	-2.69747	-4.47065	0.000631862	0.0627541	-0.461442	MRGPRX3	DOWN
-1.37489	8.92844	-4.46178	0.000642218	0.0633171	-0.297416	ALDH1A3	DOWN
2.06302	-2.6856	4.44785	0.000658829	0.064484	-0.571918	GJB6	UP
-1.23978	4.13508	-4.44021	0.000668144	0.0648936	-0.178056	SUV39H1	DOWN
-0.557229	6.21916	-4.43469	0.000674947	0.0648936	-0.28057	SGPL1	NOT
0.765667	5.8211	4.43108	0.00067943	0.0648936	-0.263964	KIAA1217	NOT
-1.15301	2.33056	-4.4269	0.000684675	0.0648936	-0.177647	SHISA2	DOWN
-0.778758	6.73135	-4.42503	0.000687035	0.0648936	-0.298472	ELF4	NOT
-0.719412	4.7131	-4.41451	0.000700451	0.0654436	-0.271571	SLC45A4	NOT
2.14048	-1.73572	4.41003	0.000706238	0.0654436	-0.345945	SLC13A3	UP
0.794867	5.25956	4.40662	0.000710681	0.0654436	-0.261888	CCDC43	NOT
-0.651499	5.55152	-4.40543	0.000712239	0.0654436	-0.286273	CDC42EP4	NOT
-0.663715	8.73415	-4.39704	0.000723328	0.06581	-0.405015	ARHGDIA	NOT
0.628633	7.28263	4.38722	0.000736524	0.06581	-0.392249	AFDN	NOT
-1.17422	4.73523	-4.38643	0.000737594	0.06581	-0.280091	C14orf80	DOWN
-1.48021	5.13664	-4.38282	0.000742524	0.06581	-0.328261	SNAP29	DOWN
1.41862	1.33232	4.38132	0.000744578	0.06581	-0.287934	LSMEM1	UP
0.851173	5.25931	4.37998	0.000746409	0.06581	-0.338981	KIAA0895	NOT
-0.950911	-0.43771	-4.37694	0.000750611	0.06581	-0.278157	GALNT14	NOT
0.784276	7.31835	4.37363	0.000755205	0.06581	-0.40968	PCNX3	NOT
0.932734	3.81583	4.35262	0.000785046	0.0679719	-0.308783	ZNF558	NOT
1.13343	1.87909	4.33759	0.000807141	0.0694399	-0.320081	CD163L1	UP
1.13057	7.29975	4.32749	0.000822357	0.0698226	-0.491034	NOLC1	UP
1.37647	2.75236	4.32468	0.000826638	0.0698226	-0.340071	NES	UP
-0.996189	4.87993	-4.32393	0.000827775	0.0698226	-0.406175	NFKBIE	NOT
-0.631328	6.17802	-4.31794	0.000837009	0.0698226	-0.481877	CNOT3	NOT
-0.591532	7.18118	-4.31601	0.000839992	0.0698226	-0.520339	PSMD8	NOT
-0.846972	4.56038	-4.31148	0.000847062	0.0698226	-0.406884	C17orf49	NOT
-0.637898	4.90662	-4.31103	0.000847776	0.0698226	-0.429628	ZNF672	NOT
-0.743296	4.1022	-4.29886	0.000867089	0.0709611	-0.436887	UBE2D4	NOT
1.42179	3.4464	4.29512	0.00087312	0.0709611	-0.398338	APH1B	UP
-0.608301	5.37175	-4.2925	0.00087736	0.0709611	-0.490954	CCDC97	NOT
-0.586473	5.9779	-4.28033	0.000897371	0.0721476	-0.5477	EBP	NOT
-1.02795	5.71026	-4.27554	0.000905377	0.0723605	-0.550686	CPSF4	DOWN
0.749989	4.98502	4.2673	0.000919326	0.0730432	-0.506399	FOPNL	NOT
-0.798903	3.52045	-4.26007	0.000931747	0.0732199	-0.477958	INO80C	NOT
-0.757391	5.96241	-4.25799	0.000935341	0.0732199	-0.59676	PTGES2	NOT
-0.865967	6.90724	-4.25657	0.000937813	0.0732199	-0.615297	SUMO3	NOT
-0.882373	6.32053	-4.24111	0.000965126	0.0748594	-0.646101	SNX8	NOT
1.81097	-0.137019	4.23846	0.000969897	0.0748594	-0.835759	ZNF429	UP
1.13818	4.40707	4.22601	0.000992602	0.0761766	-0.546999	PSD3	UP
-1.3926	3.8774	-4.21673	0.00100989	0.0770656	-0.606098	BAHCC1	DOWN
0.496546	5.96454	4.20192	0.00103811	0.0787458	-0.686822	COG5	NOT
-0.866726	5.02385	-4.19738	0.00104694	0.0787458	-0.642069	DGCR6L	NOT
-1.38908	3.22588	-4.19062	0.00106019	0.0787458	-0.595362	MXD4	DOWN
1.85733	1.83328	4.18906	0.00106328	0.0787458	-0.581871	ZNF284	UP
1.30517	5.66603	4.18756	0.00106626	0.0787458	-0.680468	PRR14L	UP
-1.38738	4.25525	-4.18724	0.00106689	0.0787458	-0.645895	TULP3	DOWN
1.04691	3.71435	4.15806	0.00112657	0.0823753	-0.65376	DDHD1	UP
1.0825	1.04692	4.15669	0.00112947	0.0823753	-0.662898	ZNF235	UP
-0.973991	5.22313	-4.15437	0.00113436	0.0823753	-0.75162	CERK	NOT
0.650725	5.51466	4.14622	0.00115175	0.0831908	-0.745106	GTF2H3	NOT
-0.981925	6.50359	-4.1433	0.00115806	0.0832013	-0.815848	CIZ1	NOT
-0.512849	6.93504	-4.13586	0.00117426	0.0835499	-0.853358	COPS6	NOT
-0.56585	6.19265	-4.1354	0.00117528	0.0835499	-0.814131	TYK2	NOT
-0.805462	3.46118	-4.13154	0.0011838	0.0837148	-0.692957	THEM4	NOT
-1.52408	-0.639784	-4.10898	0.0012348	0.0859766	-0.819902	GNG13	DOWN
-0.759312	7.04579	-4.10658	0.00124037	0.0859766	-0.906832	G3BP1	NOT
-0.812088	5.83892	-4.10635	0.00124091	0.0859766	-0.849388	CTNNBL1	NOT
-0.973492	6.51943	-4.10621	0.00124124	0.0859766	-0.90095	SLCO4A1	NOT
0.651012	6.28294	4.09877	0.00125863	0.0867365	-0.880837	MSL1	NOT
0.821017	3.18033	4.09564	0.00126605	0.0868047	-0.734101	PEX12	NOT
-0.911814	4.59634	-4.08978	0.00128002	0.0873191	-0.821392	SEMA4F	NOT
0.944143	7.68397	4.08518	0.0012911	0.0874758	-0.955831	ERO1A	NOT
-2.22174	-2.18047	-4.08316	0.001296	0.0874758	-1.01421	VWA5A	DOWN
-0.529871	5.28558	-4.08035	0.00130284	0.0874758	-0.878979	CBFA2T2	NOT
-0.660603	4.66008	-4.0761	0.00131325	0.0874758	-0.865167	CRTC3	NOT
1.46452	0.69019	4.07552	0.00131469	0.0874758	-0.767509	STK31	UP
0.774717	5.54544	4.07067	0.00132669	0.0876968	-0.887953	CREBL2	NOT
-0.932527	6.71358	-4.06894	0.001331	0.0876968	-0.946175	POLE3	NOT
0.876461	5.01322	4.05994	0.00135367	0.088366	-0.879085	ZNF629	NOT
-0.612814	6.57094	-4.05949	0.00135482	0.088366	-0.972351	SSU72	NOT
0.918621	3.44509	4.05714	0.00136079	0.088366	-0.809574	THAP6	NOT
-0.508068	5.60898	-4.05443	0.00136773	0.0883912	-0.944808	ANKRD13D	NOT
0.653536	4.49884	4.05027	0.00137847	0.0883912	-0.876719	FAM188A	NOT
0.62033	7.61655	4.04932	0.00138093	0.0883912	-1.02393	TOP1	NOT
-1.05396	6.69564	-4.04619	0.00138905	0.0883912	-1.00497	DDX39A	DOWN
-0.594629	5.72589	-4.04135	0.00140174	0.0883912	-0.971754	ST5	NOT
-1.65646	-0.647003	-4.0397	0.0014061	0.0883912	-0.947818	JAM3	DOWN
-1.01874	5.3868	-4.03921	0.00140739	0.0883912	-0.93913	BCL2L12	DOWN
-0.825341	3.95682	-4.03632	0.00141506	0.0883912	-0.882101	NKX3-1	NOT
-0.822251	4.56499	-4.03443	0.00142007	0.0883912	-0.902192	C19orf47	NOT
-0.706516	6.33427	-4.02373	0.00144891	0.0897729	-1.02908	TPRA1	NOT
-0.600845	6.88485	-4.01472	0.00147368	0.0908905	-1.0782	CNDP2	NOT
-0.965226	3.57285	-4.00576	0.00149873	0.092015	-0.900374	C17orf53	NOT
0.994068	5.38061	4.00077	0.00151287	0.0920507	-1.0049	POLR2D	NOT
0.779221	6.20937	3.99949	0.00151652	0.0920507	-1.06105	RAB3GAP1	NOT
-0.627425	4.78043	-3.99606	0.00152634	0.0920507	-1.0258	SLC45A3	NOT
-1.22064	-2.39255	-3.99519	0.00152882	0.0920507	-0.925077	VAX2	DOWN
1.57286	1.06407	3.99361	0.00153338	0.0920507	-0.957472	ARHGAP30	UP
-0.805233	4.69272	-3.98672	0.0015534	0.092475	-1.02465	ABHD17C	NOT
-1.76258	5.69614	-3.98552	0.00155691	0.092475	-1.10149	IL1B	DOWN
1.17499	4.47346	3.98286	0.00156475	0.092475	-0.97819	CHST14	UP
0.79128	6.34568	3.97432	0.0015901	0.092475	-1.1023	ANKRD27	NOT
-0.682974	6.39625	-3.97158	0.00159833	0.092475	-1.13802	SKI	NOT
-0.768022	7.39779	-3.97121	0.00159945	0.092475	-1.162	SRPRA	NOT
0.661953	5.73428	3.96995	0.00160327	0.092475	-1.08255	HPS3	NOT
0.779231	4.09703	3.96568	0.0016162	0.092475	-1.00479	MPZL3	NOT
1.1212	5.79462	3.96241	0.00162621	0.092475	-1.07971	NABP1	UP
0.975827	2.59176	3.96059	0.00163179	0.092475	-0.976653	EFNA3	NOT
-1.25602	-0.306954	-3.95985	0.00163407	0.092475	-0.98548	PCDHGB7	DOWN
-0.876191	6.82612	-3.95937	0.00163555	0.092475	-1.15316	TNFAIP3	NOT
3.72787	-3.0994	3.9561	0.00164566	0.092475	-1.6644	NPR3	UP
0.774463	5.064	3.95576	0.00164674	0.092475	-1.06415	MRFAP1L1	NOT
0.964607	5.19855	3.95514	0.00164864	0.092475	-1.08562	GTF2F2	NOT
-0.606079	6.12324	-3.95411	0.00165186	0.092475	-1.14083	FAM57A	NOT
1.02236	3.55857	3.95251	0.00165684	0.092475	-1.00632	AUH	UP
-0.832375	7.00261	-3.95013	0.0016643	0.0925091	-1.19496	GUK1	NOT
1.15208	2.43906	3.94748	0.00167264	0.0925917	-0.976395	ZNF248	UP
-0.891738	7.64166	-3.94116	0.00169271	0.0927907	-1.22627	AP1B1	NOT
2.96643	-3.12552	3.93717	0.00170551	0.0927907	-1.57125	PKD1L3	UP
1.1642	4.21588	3.93669	0.00170705	0.0927907	-1.06487	SNAPC1	UP
1.57424	1.87375	3.93528	0.0017116	0.0927907	-0.999707	GCSAM	UP
0.879696	2.10277	3.93379	0.00171642	0.0927907	-0.996478	KIF9	NOT
0.777199	8.14407	3.93347	0.00171746	0.0927907	-1.24423	CD164	NOT
0.857587	3.32642	3.91922	0.00176429	0.0944661	-1.04123	MED11	NOT
0.717902	6.28483	3.91789	0.00176876	0.0944661	-1.20644	UQCC1	NOT
-1.05427	5.77998	-3.91768	0.00176945	0.0944661	-1.19772	ADORA2B	DOWN
-0.727607	5.85744	-3.91071	0.00179291	0.094766	-1.21956	RERE	NOT
1.31809	4.36185	3.9085	0.00180041	0.094766	-1.10921	NAPB	UP
-0.750922	5.46421	-3.90823	0.00180131	0.094766	-1.21889	RTEL1	NOT
1.03071	4.85555	3.9077	0.00180313	0.094766	-1.1594	ARID3A	UP
1.44803	4.40658	3.90359	0.00181718	0.0948335	-1.13599	ZNF12	UP
-0.794016	5.68328	-3.90322	0.00181846	0.0948335	-1.22587	MMP15	NOT
-1.46354	-1.37329	-3.89724	0.00183913	0.095543	-1.16226	LHX2	DOWN
-0.509773	6.75043	-3.88599	0.00187868	0.0965769	-1.30553	CSNK1G2	NOT
0.6019	5.71178	3.88567	0.00187981	0.0965769	-1.22843	PAWR	NOT
0.733809	5.75231	3.88477	0.00188303	0.0965769	-1.24258	DPP8	NOT
1.03337	5.6062	3.88348	0.00188764	0.0965769	-1.24335	SNX4	UP
1.09539	2.77114	3.87969	0.0019012	0.0967737	-1.1053	PPFIA3	UP
-0.752387	5.09761	-3.87815	0.00190676	0.0967737	-1.23029	PSTPIP2	NOT
1.11171	2.9406	3.87578	0.00191532	0.0967737	-1.10142	FRK	UP
1.50174	0.65818	3.87135	0.00193146	0.0967737	-1.16716	FAM86B2	UP
-0.797578	3.00282	-3.86953	0.00193814	0.0967737	-1.15071	MEIS2	NOT
-1.32933	6.89131	-3.86901	0.00194002	0.0967737	-1.32632	MCM5	DOWN
-1.39424	5.24219	-3.86762	0.00194514	0.0967737	-1.24827	TCF19	DOWN
-0.523906	6.84043	-3.86195	0.00196613	0.0967737	-1.35599	USP7	NOT
-0.59434	6.84721	-3.86195	0.00196614	0.0967737	-1.32814	TMEM14B	NOT
-1.04389	2.91167	-3.86144	0.00196805	0.0967737	-1.1609	GATA4	DOWN
0.575465	6.58985	3.86084	0.00197029	0.0967737	-1.33549	OSBPL2	NOT
-0.686741	6.48945	-3.85027	0.00201012	0.0982012	-1.35293	PAK4	NOT
0.804335	4.54952	3.84928	0.0020139	0.0982012	-1.22952	RPL26L1	NOT
-1.75572	6.14284	-3.84597	0.00202658	0.0984643	-1.35067	UHRF1	DOWN
-1.05193	5.70496	-3.84254	0.00203978	0.0986222	-1.33987	HIPK2	DOWN
0.563832	6.95406	3.83738	0.00205982	0.0986222	-1.38194	PALLD	NOT
0.512229	7.74456	3.83683	0.002062	0.0986222	-1.41634	HDAC1	NOT
-1.0136	1.64326	-3.83626	0.0020642	0.0986222	-1.16174	FAAP24	DOWN
-0.715982	7.70179	-3.83339	0.00207545	0.0986222	-1.42447	MAP4K4	NOT
-0.891429	4.194	-3.8331	0.00207662	0.0986222	-1.27226	TEAD4	NOT
-1.3066	4.34632	-3.83066	0.00208624	0.0986222	-1.29328	CHSY1	DOWN
-0.807832	3.65956	-3.82929	0.00209167	0.0986222	-1.24153	IFT172	NOT
-0.72731	7.04436	-3.82782	0.00209752	0.0986222	-1.42641	MGAT4B	NOT
0.83412	5.08524	3.82293	0.00211706	0.0986222	-1.29967	C11orf95	NOT
1.77417	0.130109	3.82111	0.00212439	0.0986222	-1.29631	ZBED9	UP
1.1744	3.59365	3.82085	0.00212542	0.0986222	-1.2229	MTM1	UP
-0.486933	5.96837	-3.82083	0.00212549	0.0986222	-1.38655	CTCF	NOT
0.658035	5.47643	3.81921	0.00213206	0.0986222	-1.33969	ZFYVE21	NOT
0.646239	6.80046	3.81581	0.00214584	0.0986587	-1.42029	KCTD20	NOT
-0.882767	6.51286	-3.81395	0.00215343	0.0986587	-1.43409	UNC93B1	NOT
-0.979057	8.45542	-3.8127	0.00215852	0.0986587	-1.4823	FOSL1	NOT
-0.6502	5.23247	-3.80885	0.00217435	0.0986587	-1.35094	PTPMT1	NOT
0.860863	4.87425	3.80794	0.00217814	0.0986587	-1.32111	RIT1	NOT
-0.877915	6.08363	-3.80701	0.00218199	0.0986587	-1.41433	GEMIN4	NOT
-0.670703	4.27922	-3.8062	0.00218534	0.0986587	-1.29661	TAF6L	NOT
1.45034	0.117219	3.80473	0.00219142	0.0986587	-1.36626	WDR78	UP
-0.522354	6.38105	-3.80301	0.00219858	0.0986587	-1.43747	SLC11A2	NOT
-0.761433	3.36684	-3.79925	0.00221434	0.098867	-1.36835	ATP6V0E2	NOT
-0.602757	5.71767	-3.796	0.00222807	0.098867	-1.42736	TBC1D14	NOT
0.848732	4.81501	3.79098	0.00224939	0.098867	-1.34354	FBXW7	NOT
-0.706926	4.52223	-3.79073	0.00225049	0.098867	-1.36254	SPOUT1	NOT
-0.469726	5.9496	-3.78918	0.00225709	0.098867	-1.43382	KANSL3	NOT
1.29798	6.11444	3.78772	0.00226336	0.098867	-1.43413	ARHGAP21	UP
-1.70954	6.77116	-3.7877	0.00226348	0.098867	-1.48167	MYBL2	DOWN
-0.548263	6.58415	-3.78588	0.0022713	0.098867	-1.47741	TPGS2	NOT
1.24224	4.54256	3.78452	0.00227716	0.098867	-1.31235	PRMT6	UP
-0.525098	7.59692	-3.78282	0.00228455	0.098867	-1.51584	HCFC1	NOT
-0.562766	3.86999	-3.78264	0.00228532	0.098867	-1.34342	WHAMM	NOT
1.19039	5.91108	3.77904	0.00230099	0.098867	-1.43091	FNBP1L	UP
-2.24312	-2.93358	-3.77888	0.00230168	0.098867	-1.46466	FBXO15	DOWN
-0.67869	4.30071	-3.77692	0.0023103	0.098867	-1.36941	ELP6	NOT
-0.904144	-0.52393	-3.7763	0.00231302	0.098867	-1.26069	PARM1	NOT
-0.908216	5.81896	-3.77108	0.00233609	0.0992005	-1.47968	FH	NOT
0.660726	4.70903	3.76858	0.0023472	0.0992005	-1.38817	ATG4A	NOT
1.30728	0.565783	3.76704	0.00235407	0.0992005	-1.30577	CCDC146	UP
-0.505219	7.28254	-3.76657	0.00235618	0.0992005	-1.54806	RBM3	NOT
0.731268	7.1158	3.76524	0.00236214	0.0992005	-1.53577	SBDS	NOT
-0.670877	7.09133	-3.76463	0.00236489	0.0992005	-1.53766	DAZAP1	NOT
1.36857	0.938515	3.76277	0.00237327	0.0992437	-1.32306	ZNF816	UP
0.700714	6.09158	3.75974	0.00238699	0.0995094	-1.4928	SRD5A1	NOT
1.34374	0.691087	3.75507	0.00240826	0.0999213	-1.37242	CLDN16	UP
-1.11909	4.72359	-3.75374	0.00241439	0.0999213	-1.42887	RELB	DOWN
1.35348	-2.63664	3.75272	0.00241906	0.0999213	-1.4	TUBB4A	UP
2.17819	4.57352	3.75086	0.00242764	0.0999697	-1.39129	PGM2L1	UP
-0.651956	4.41218	-3.74921	0.00243525	0.0999784	-1.44148	ZNF710	NOT
-0.958114	8.55317	-3.74631	0.00244875	0.100228	-1.60686	MCM7	NOT
0.607261	6.19488	3.74199	0.00246896	0.100542	-1.53465	MAP7	NOT
1.68583	0.830776	3.74148	0.00247132	0.100542	-1.33962	ZNF860	UP
0.647959	4.889	3.73887	0.00248363	0.10074	-1.46483	TMEM192	NOT
0.674446	5.68748	3.73715	0.00249176	0.100767	-1.5029	ELF1	NOT
0.561941	6.66194	3.73467	0.00250359	0.100943	-1.57605	PPFIBP1	NOT
0.935627	3.19303	3.73266	0.00251314	0.101027	-1.37002	ZNF23	NOT
-0.530341	6.27575	-3.72877	0.00253187	0.101477	-1.57197	LEMD2	NOT
2.31758	-1.0187	3.72434	0.00255331	0.101921	-1.59577	ALS2CR12	UP
1.22427	0.561511	3.72337	0.00255802	0.101921	-1.35115	MLXIPL	UP
-0.97072	2.84581	-3.717	0.00258922	0.10286	-1.49635	SYK	NOT
-0.483896	8.97336	-3.71502	0.00259899	0.102891	-1.66916	OAZ1	NOT
-0.755605	4.34426	-3.71257	0.00261117	0.102891	-1.46759	TCHP	NOT
1.33613	1.35803	3.71223	0.00261283	0.102891	-1.39095	ZNF606	UP
-1.13605	5.60736	-3.70855	0.00263122	0.103314	-1.56536	FAM222B	DOWN
-0.460926	6.66615	-3.70697	0.00263915	0.103314	-1.6329	ZNF598	NOT
0.769956	5.94961	3.70449	0.00265165	0.103314	-1.58499	TBC1D10B	NOT
-0.657069	7.38872	-3.70399	0.00265418	0.103314	-1.66507	NFKBIA	NOT
-0.684134	5.66888	-3.70038	0.0026725	0.103728	-1.55875	TLE1	NOT
0.914197	5.31676	3.69816	0.00268386	0.103871	-1.56612	ZFAND1	NOT
0.645227	6.72952	3.69571	0.00269639	0.104058	-1.64205	AKAP13	NOT
1.03344	5.25436	3.69366	0.00270697	0.104168	-1.57647	SHTN1	UP
-1.16839	3.54786	-3.69201	0.0027155	0.1042	-1.45331	KLF11	DOWN
0.816321	3.6973	3.68876	0.00273235	0.104286	-1.4592	ZNF45	NOT
-0.588151	5.93753	-3.6886	0.0027332	0.104286	-1.64016	CNOT9	NOT
0.929106	6.08219	3.68631	0.00274517	0.104423	-1.61544	TOMM22	NOT
0.730976	7.95772	3.68496	0.00275224	0.104423	-1.70512	PTPN11	NOT
0.654133	5.58882	3.67796	0.00278921	0.10503	-1.60589	SLC4A1AP	NOT
-1.20016	7.08358	-3.67723	0.00279307	0.10503	-1.70348	CDC25B	DOWN
-0.711683	8.165	-3.67607	0.00279927	0.10503	-1.7282	PPP1CA	NOT
1.61981	2.18551	3.67606	0.00279934	0.10503	-1.43662	ZNF91	UP
-0.68918	-0.496729	-3.67271	0.00281724	0.105409	-1.52372	ADCY1	NOT
1.52252	2.82183	3.67126	0.00282506	0.105409	-1.44553	ZNF33B	UP
-1.3816	3.45088	-3.66705	0.00284786	0.105967	-1.52389	SPC24	DOWN
1.70496	1.97162	3.66525	0.00285763	0.106038	-1.44598	ZNF765	UP
0.665307	6.0064	3.66165	0.00287732	0.106477	-1.68045	RPUSD1	NOT
2.64411	-2.69507	3.65175	0.00293218	0.10821	-1.67095	RGPD1	UP
-0.869399	5.60079	-3.64974	0.00294347	0.108311	-1.68808	SAFB2	NOT
0.807355	3.50752	3.64836	0.00295125	0.108311	-1.54383	TMC7	NOT
1.3505	-0.0161388	3.64641	0.00296226	0.108311	-1.61352	AK7	UP
-1.62158	-1.04512	-3.64557	0.00296699	0.108311	-1.58619	C1QTNF2	DOWN
-0.526231	5.41078	-3.64404	0.00297569	0.108336	-1.68695	VKORC1	NOT
0.749338	4.39195	3.64024	0.00299737	0.108787	-1.59146	STX2	NOT
1.32663	5.07891	3.63905	0.00300418	0.108787	-1.62316	DSG3	UP
1.30275	2.84116	3.63454	0.00303015	0.109388	-1.53408	MICALCL	UP
-0.802297	3.85539	-3.63336	0.00303697	0.109388	-1.63341	DGAT2	NOT
0.694225	3.98671	3.62945	0.00305972	0.109523	-1.6042	PGGT1B	NOT
-0.790009	4.52903	-3.62936	0.00306028	0.109523	-1.64589	IRF2	NOT
0.622902	6.02914	3.62854	0.00306505	0.109523	-1.75181	MTMR2	NOT
1.08647	3.3849	3.6269	0.00307467	0.109577	-1.58167	ZNF37A	UP
-0.665603	5.90855	-3.62431	0.00308995	0.109831	-1.74887	WDR5	NOT
-0.514957	4.67962	-3.61407	0.00315098	0.111529	-1.67503	RNF115	NOT
-0.647047	7.02787	-3.61353	0.00315421	0.111529	-1.81826	ARHGEF18	NOT
-0.672408	4.73113	-3.61169	0.00316536	0.11163	-1.68518	LSM2	NOT
-0.561163	5.36651	-3.60859	0.00318417	0.112002	-1.73356	SMG9	NOT
0.621867	3.83949	3.59335	0.00327827	0.114735	-1.63994	UFSP2	NOT
0.659923	5.25064	3.59203	0.00328658	0.114735	-1.7442	VPS8	NOT
-0.661025	5.1204	-3.59065	0.00329525	0.114735	-1.74639	IPPK	NOT
-0.523862	5.85712	-3.59055	0.00329585	0.114735	-1.78753	NELFE	NOT
-0.546219	5.54171	-3.57813	0.00337509	0.116602	-1.80573	ZNF282	NOT
-0.833154	7.43784	-3.57606	0.00338846	0.116602	-1.88881	LAPTM4A	NOT
-0.700745	6.12342	-3.57603	0.00338866	0.116602	-1.85311	CARHSP1	NOT
0.937825	4.08141	3.57572	0.00339066	0.116602	-1.69566	UST	NOT
-0.723554	4.31274	-3.57444	0.00339903	0.116602	-1.7376	DYRK2	NOT
-0.468439	4.91273	-3.5726	0.00341095	0.116602	-1.79132	MKRN2	NOT
0.686222	4.18222	3.5697	0.00342993	0.116602	-1.69724	ZNF134	NOT
-0.62624	4.85509	-3.56868	0.00343664	0.116602	-1.77886	SOCS7	NOT
-1.08898	1.42048	-3.56741	0.00344499	0.116602	-1.60898	ADORA2A	DOWN
-0.775949	3.90167	-3.56663	0.00345017	0.116602	-1.72939	MSL3	NOT
-0.501871	5.47453	-3.56597	0.00345455	0.116602	-1.8259	MFF	NOT
0.711168	7.89989	3.56466	0.00346317	0.116602	-1.93247	CD46	NOT
-0.92546	5.30573	-3.56382	0.00346877	0.116602	-1.81844	TXNDC11	NOT
0.587058	5.46793	3.56148	0.0034843	0.116602	-1.8148	CRYZ	NOT
-0.992886	1.16884	-3.56131	0.00348544	0.116602	-1.62832	SLC22A18AS	NOT
0.916125	4.07324	3.56099	0.00348761	0.116602	-1.72185	ZNF343	NOT
-0.860381	1.7001	-3.55518	0.00352661	0.117552	-1.63785	RHEBL1	NOT
-0.602196	6.90742	-3.554	0.0035346	0.117552	-1.92687	PLP2	NOT
-0.53808	6.33364	-3.55288	0.00354214	0.117552	-1.90106	PPP5C	NOT
-1.18959	2.31877	-3.5502	0.00356034	0.117866	-1.67171	SHROOM2	DOWN
1.22887	2.18902	3.54833	0.00357313	0.118001	-1.64924	ZNF506	UP
-0.659553	5.56376	-3.54668	0.00358443	0.118085	-1.86846	ARID1B	NOT
0.806465	4.98458	3.54458	0.00359886	0.118272	-1.82424	XPC	NOT
-0.937396	5.59006	-3.53975	0.00363232	0.118456	-1.89671	NFKB1	NOT
-0.478234	5.87983	-3.53874	0.00363933	0.118456	-1.90651	PROSER2	NOT
-1.04487	5.32972	-3.53822	0.00364295	0.118456	-1.87922	PHF19	DOWN
0.782128	9.27427	3.53782	0.00364579	0.118456	-1.99888	TACSTD2	NOT
-0.550046	4.15697	-3.53353	0.00367581	0.118456	-1.79994	FAHD2B	NOT
-0.71049	4.25286	-3.53245	0.00368344	0.118456	-1.79798	TBP	NOT
0.43472	9.58839	3.5324	0.00368381	0.118456	-2.01458	TFRC	NOT
0.853119	7.53235	3.53011	0.00369999	0.118456	-1.98327	TMEM30A	NOT
0.679995	6.15499	3.52885	0.0037089	0.118456	-1.92617	ATAD1	NOT
-0.86366	5.95826	-3.52829	0.00371291	0.118456	-1.91598	DTYMK	NOT
-0.857452	3.10248	-3.52797	0.00371522	0.118456	-1.80194	SASH1	NOT
-0.663917	7.1331	-3.52725	0.00372032	0.118456	-1.97734	MRPL37	NOT
0.906322	1.55326	3.5271	0.0037214	0.118456	-1.67584	ZNF701	NOT
-0.64391	5.19129	-3.52628	0.00372724	0.118456	-1.87516	NDUFA6	NOT
0.656648	6.4154	3.52057	0.00376824	0.119224	-1.95905	UBP1	NOT
-0.588211	4.03445	-3.52046	0.00376905	0.119224	-1.81563	NUBP1	NOT
-0.637962	5.69004	-3.51787	0.00378777	0.119298	-1.9402	TBC1D8	NOT
-0.633416	3.45637	-3.51769	0.00378906	0.119298	-1.84536	SMO	NOT
-0.682792	10.3674	-3.51431	0.00381371	0.119596	-2.05739	PFN1	NOT
-0.541492	6.89743	-3.51396	0.00381624	0.119596	-2.00522	DHX30	NOT
1.03141	3.35114	3.51194	0.00383104	0.119782	-1.76323	SYTL2	UP
0.941212	3.36169	3.5073	0.00386527	0.120559	-1.76976	PDE5A	NOT
-0.446434	7.33997	-3.50616	0.00387375	0.120559	-2.0312	LITAF	NOT
-1.00425	1.2952	-3.49936	0.00392449	0.121725	-1.72153	GABPB2	DOWN
1.90493	-0.999042	3.49772	0.00393685	0.121725	-1.80163	FAM133A	UP
1.63993	-2.2195	3.49618	0.00394848	0.121725	-1.87405	FAM106A	UP
0.83071	1.59347	3.49525	0.00395558	0.121725	-1.73262	CBWD6	NOT
-0.546627	5.81437	-3.49515	0.00395628	0.121725	-1.98227	NAXE	NOT
0.840023	5.70648	3.49275	0.00397453	0.121778	-1.95901	SPTY2D1	NOT
-0.489674	5.56035	-3.49099	0.00398802	0.121778	-1.97414	DCAF15	NOT
-1.46666	1.81836	-3.48973	0.0039976	0.121778	-1.77048	ZIC2	DOWN
1.08915	6.792	3.48956	0.00399895	0.121778	-2.0274	DSC2	UP
1.19606	1.15768	3.48902	0.00400307	0.121778	-1.73942	HIST1H3E	UP
-0.646084	6.18975	-3.48328	0.00404738	0.122849	-2.0367	MOB3A	NOT
-0.570201	5.2629	-3.48102	0.00406498	0.123033	-1.9702	RITA1	NOT
-0.671232	6.99231	-3.48016	0.00407164	0.123033	-2.05657	TMEM106C	NOT
-0.518047	7.55233	-3.4767	0.00409872	0.123278	-2.09107	TES	NOT
0.830538	2.88462	3.47594	0.00410475	0.123278	-1.78742	KLF8	NOT
0.564308	4.14208	3.47433	0.00411746	0.123278	-1.88674	PDSS2	NOT
-1.07157	5.83791	-3.47342	0.00412466	0.123278	-2.00063	ASF1B	DOWN
-1.3951	1.1861	-3.47232	0.00413331	0.123278	-1.7736	FA2H	DOWN
1.40665	0.753951	3.47217	0.00413453	0.123278	-1.7683	ZNF624	UP
-0.735578	6.41351	-3.46787	0.00416876	0.123723	-2.07184	NFE2L3	NOT
-0.493222	7.28802	-3.46756	0.00417124	0.123723	-2.10202	AGPAT3	NOT
0.6555	4.97861	3.46685	0.00417693	0.123723	-1.94972	C6orf47	NOT
-0.823444	5.49256	-3.46338	0.00420482	0.124277	-2.00846	ETV5	NOT
-0.389473	7.88766	-3.45767	0.00425115	0.125107	-2.13145	PDXK	NOT
-0.835699	3.2742	-3.45736	0.00425363	0.125107	-1.8512	TMEM171	NOT
-0.977583	3.38075	-3.4565	0.00426071	0.125107	-1.86849	ACP7	NOT
0.78491	6.4899	3.4553	0.00427048	0.125122	-2.07491	MPP5	NOT
0.879891	3.41982	3.4455	0.00435156	0.127028	-1.91363	ZNF197	NOT
-0.659033	6.04715	-3.44209	0.00438009	0.127028	-2.07759	TIMM50	NOT
0.540365	5.63122	3.44178	0.00438273	0.127028	-2.05411	C18orf25	NOT
-1.37698	-0.566286	-3.44125	0.00438721	0.127028	-1.89241	MESP1	DOWN
0.753154	3.44441	3.44112	0.00438828	0.127028	-1.88648	ARHGEF9	NOT
0.950165	4.83714	3.44069	0.00439194	0.127028	-1.99378	CARNMT1	NOT
0.602844	5.49596	3.4377	0.00441715	0.127396	-2.0637	KIAA1468	NOT
-0.687059	7.43478	-3.43695	0.00442353	0.127396	-2.16269	UPF1	NOT
0.73976	3.33439	3.43545	0.00443631	0.127492	-1.8986	MLYCD	NOT
-0.935382	3.04152	-3.43338	0.00445396	0.127545	-1.91453	PRELID2	NOT
-0.514481	8.25561	-3.43287	0.0044583	0.127545	-2.18292	QSOX1	NOT
-0.549761	5.51499	-3.43191	0.0044665	0.127545	-2.09172	TGFBRAP1	NOT
1.4911	3.25991	3.42936	0.00448846	0.127902	-1.89121	ZNF84	UP
0.610375	5.44438	3.42396	0.00453519	0.12877	-2.06102	COMMD2	NOT
1.37713	2.23188	3.42364	0.00453797	0.12877	-1.87213	ZNF121	UP
-0.82626	10.5373	-3.42229	0.00454979	0.128834	-2.23158	TUBA1B	NOT
1.23899	4.70976	3.42016	0.00456845	0.128974	-2.02687	PTPN13	UP
0.483951	7.30818	3.41954	0.00457382	0.128974	-2.17781	ANXA7	NOT
-0.646266	4.08022	-3.41628	0.00460254	0.129419	-2.01006	IER5L	NOT
-0.580498	5.2024	-3.41558	0.00460876	0.129419	-2.10998	GLIS2	NOT
0.953751	8.39518	3.41164	0.00464375	0.129843	-2.21819	COL4A1	NOT
0.754622	3.93788	3.4112	0.00464772	0.129843	-1.96197	PTGR2	NOT
1.03237	-0.390692	3.40908	0.00466666	0.129843	-1.97131	LAMA4	UP
0.853337	4.19716	3.40884	0.0046688	0.129843	-1.9988	ZFP90	NOT
-0.561693	6.18867	-3.40849	0.00467192	0.129843	-2.16108	JTB	NOT
-0.52013	5.95217	-3.40312	0.00472035	0.130919	-2.17138	ERCC3	NOT
-0.836486	5.01977	-3.4017	0.00473325	0.131008	-2.10825	XXYLT1	NOT
0.58632	6.53332	3.40026	0.00474634	0.131102	-2.18837	GTPBP4	NOT
-0.636222	5.65882	-3.39781	0.00476874	0.131452	-2.11483	ETV4	NOT
-0.822661	3.66309	-3.3943	0.00480099	0.132071	-2.03914	HDAC4	NOT
-0.49619	6.05103	-3.39228	0.00481962	0.132139	-2.19257	STX6	NOT
-0.870876	4.83517	-3.39192	0.00482304	0.132139	-2.10204	PRPS2	NOT
-0.816906	1.7915	-3.38956	0.00484494	0.132409	-1.93325	ANKRD16	NOT
-1.36678	6.56006	-3.38875	0.00485247	0.132409	-2.20682	FOXM1	DOWN
-0.423085	6.18886	-3.38725	0.00486645	0.132523	-2.20878	ARRDC1	NOT
-0.622723	5.36543	-3.38447	0.00489246	0.132963	-2.14353	ANAPC11	NOT
0.64673	6.18475	3.38279	0.00490828	0.133125	-2.19441	GMPR2	NOT
-0.624594	3.71355	-3.3811	0.00492427	0.133291	-2.0396	RBMX2	NOT
-0.861006	4.72754	-3.37798	0.00495388	0.133395	-2.14643	MRPL41	NOT
0.845332	3.35173	3.37676	0.00496548	0.133395	-2.00841	ZNF322	NOT
0.725211	3.15376	3.37657	0.0049673	0.133395	-1.99727	ZKSCAN2	NOT
1.05554	7.18384	3.37613	0.00497149	0.133395	-2.26056	FAM3C	UP
-0.918657	3.47901	-3.3755	0.0049775	0.133395	-2.0427	PTPN18	NOT
1.22974	2.63277	3.3738	0.00499386	0.133568	-1.9851	ZNF138	UP
-0.703998	4.92834	-3.36617	0.0050676	0.13523	-2.14958	RANBP10	NOT
-0.631487	6.1313	-3.36509	0.00507807	0.13523	-2.19456	GADD45A	NOT
1.36554	1.64828	3.36428	0.00508601	0.13523	-1.94561	ZNF585B	UP
1.51176	4.45624	3.36155	0.00511274	0.135673	-2.10307	MYSM1	UP
0.502603	5.22918	3.35933	0.00513464	0.135987	-2.18282	SH2B1	NOT
-0.864958	4.53383	-3.35787	0.00514907	0.136103	-2.13698	GINS3	NOT
-1.42801	3.7796	-3.35582	0.00516938	0.136244	-2.08553	DHRS7B	DOWN
1.04923	4.03407	3.35529	0.00517461	0.136244	-2.09844	PAPOLG	UP
0.578499	7.41707	3.35386	0.00518883	0.136274	-2.30135	VMP1	NOT
-1.17534	4.86704	-3.35294	0.00519809	0.136274	-2.19717	MPG	DOWN
-1.349	0.627039	-3.35214	0.00520601	0.136274	-1.9643	MATN3	DOWN
0.828832	4.41789	3.35002	0.00522735	0.136497	-2.12968	R3HCC1	NOT
-0.753382	3.9777	-3.34857	0.00524191	0.136497	-2.06994	DCLRE1B	NOT
-0.571375	7.26142	-3.3478	0.00524963	0.136497	-2.30988	GPS1	NOT
-0.464229	6.54253	-3.34638	0.00526398	0.136497	-2.29742	PPP1R16A	NOT
-1.24326	5.60512	-3.34628	0.00526503	0.136497	-2.22997	LIG1	DOWN
-0.887475	7.02717	-3.34319	0.00529643	0.137048	-2.31029	H2AFX	NOT
-1.0404	4.94951	-3.34087	0.00532003	0.137395	-2.21489	MEX3C	DOWN
1.47555	-2.2055	3.33839	0.00534546	0.137485	-2.06381	ADRB1	UP
-0.669938	3.60182	-3.3383	0.00534636	0.137485	-2.1098	KCTD13	NOT
-1.78006	0.841036	-3.33756	0.00535406	0.137485	-2.00657	XYLB	DOWN
1.99921	1.10109	3.33638	0.00536612	0.137533	-1.9934	SCEL	UP
-1.37565	4.75247	-3.33246	0.00540673	0.138312	-2.18462	CDC45	DOWN
-0.840205	3.69799	-3.33142	0.00541756	0.138327	-2.10287	TSPYL2	NOT
-0.630685	7.55706	-3.32871	0.00544587	0.138788	-2.36328	CLUH	NOT
-0.763254	5.62735	-3.32561	0.00547838	0.138806	-2.24299	PLEKHA6	NOT
0.747617	5.09745	3.32401	0.00549533	0.138806	-2.23	GK5	NOT
-0.800872	6.01815	-3.32218	0.00551464	0.138806	-2.3255	WDR34	NOT
-0.720916	5.09971	-3.32082	0.00552914	0.138806	-2.26975	FAM107B	NOT
1.3903	4.94319	3.3197	0.00554102	0.138806	-2.21	DCP2	UP
-0.78052	3.05771	-3.31954	0.00554268	0.138806	-2.11353	HTR7	NOT
-1.08947	6.84604	-3.31845	0.00555437	0.138806	-2.34012	FEN1	DOWN
-0.63767	7.31052	-3.31839	0.00555496	0.138806	-2.37973	XPO6	NOT
0.700284	2.11694	3.3182	0.00555703	0.138806	-2.06957	C11orf45	NOT
-0.821105	5.20167	-3.31545	0.00558645	0.138806	-2.25463	ALDH16A1	NOT
0.918465	7.87795	3.31506	0.00559064	0.138806	-2.39903	LPCAT1	NOT
-1.41335	2.9374	-3.31478	0.00559364	0.138806	-2.16753	STAT5A	DOWN
-0.884262	5.19973	-3.31459	0.00559576	0.138806	-2.31277	SORL1	NOT
-0.705946	4.26245	-3.31445	0.00559725	0.138806	-2.25121	FCHSD2	NOT
0.525966	5.99501	3.31412	0.00560075	0.138806	-2.32044	NDUFS2	NOT
0.775062	5.55689	3.30724	0.00567537	0.140398	-2.29911	MFAP3	NOT
-0.456463	6.00181	-3.30606	0.00568825	0.140459	-2.33359	DGCR8	NOT
0.718082	6.13517	3.29831	0.00577367	0.142154	-2.35182	GOPC	NOT
-0.663463	5.37606	-3.29742	0.00578352	0.142154	-2.34006	MGRN1	NOT
-0.490096	4.48377	-3.29617	0.00579745	0.142154	-2.2716	NOD1	NOT
-0.435155	6.71251	-3.29604	0.00579897	0.142154	-2.38396	TMEM14C	NOT
-0.64981	6.69832	-3.29304	0.00583245	0.142252	-2.40355	RIPK4	NOT
0.992513	5.64322	3.29285	0.00583464	0.142252	-2.28899	HIST1H2AC	NOT
0.807469	7.09089	3.29145	0.00585034	0.142252	-2.4059	FXR1	NOT
1.0682	4.37672	3.29115	0.00585369	0.142252	-2.21579	ZNF160	UP
1.12334	6.14146	3.29098	0.00585564	0.142252	-2.36627	MAPK6	UP
0.667749	4.9867	3.28734	0.0058968	0.142754	-2.27776	SRP19	NOT
-0.572742	6.83647	-3.28651	0.00590621	0.142754	-2.41891	C15orf39	NOT
-0.728615	5.85834	-3.28635	0.005908	0.142754	-2.37401	PHPT1	NOT
-0.53919	6.22346	-3.28508	0.0059225	0.142849	-2.39011	CDK2AP2	NOT
1.07435	4.32371	3.28246	0.00595238	0.143262	-2.24503	ZW10	UP
0.828023	5.13183	3.28163	0.00596186	0.143262	-2.30688	DCUN1D4	NOT
-0.666117	5.99225	-3.2808	0.00597144	0.143262	-2.37555	RPA2	NOT
0.64269	5.07169	3.27927	0.005989	0.143428	-2.32142	ANKRD46	NOT
-2.13958	-0.697103	-3.27756	0.00600869	0.143634	-2.13384	IL2RG	DOWN
-0.601337	8.50314	-3.27584	0.0060287	0.143634	-2.47823	IRAK1	NOT
1.47267	0.10943	3.27577	0.00602952	0.143634	-2.08876	SPOCK2	UP
1.53685	1.72916	3.27229	0.00606991	0.143981	-2.10148	VWDE	UP
1.13532	-0.203527	3.27211	0.00607207	0.143981	-2.1041	ZNF221	UP
1.22454	-0.62323	3.27154	0.00607871	0.143981	-2.09707	ZNF626	UP
-0.71312	5.00737	-3.27086	0.00608673	0.143981	-2.34517	PQBP1	NOT
-0.462288	10.0139	-3.26955	0.00610204	0.144091	-2.51304	TPI1	NOT
-0.713935	4.37065	-3.26824	0.00611738	0.144202	-2.28467	C1orf174	NOT
-0.762503	5.59767	-3.2645	0.00616161	0.144818	-2.38181	WFS1	NOT
1.41466	0.0564305	3.26368	0.0061713	0.144818	-2.11838	ZSCAN23	UP
-0.658167	7.19822	-3.26269	0.00618306	0.144818	-2.48336	H2AFV	NOT
-0.493332	6.70883	-3.26241	0.00618641	0.144818	-2.44787	PI4KB	NOT
1.73573	-0.0504207	3.2599	0.00621637	0.145267	-2.11782	NRG4	UP
0.68975	3.71859	3.25804	0.00623869	0.145442	-2.28833	CCDC126	NOT
-0.629007	3.11392	-3.25748	0.00624536	0.145442	-2.22447	TTC23	NOT
1.15171	3.16691	3.2564	0.00625833	0.145493	-2.21757	TRMT10A	UP
0.608882	4.89944	3.25233	0.00630752	0.146159	-2.32257	CCDC25	NOT
0.601132	5.95944	3.25224	0.00630862	0.146159	-2.41582	CORO2A	NOT
0.674318	6.62101	3.24945	0.0063426	0.146694	-2.47539	KIF1B	NOT
0.78973	7.82497	3.24689	0.00637392	0.146817	-2.49866	MCAM	NOT
0.727966	4.91117	3.24653	0.00637829	0.146817	-2.38225	SLC30A1	NOT
0.411528	7.96128	3.24635	0.00638053	0.146817	-2.52797	AZIN1	NOT
0.755845	2.78938	3.24532	0.00639323	0.14682	-2.233	IL17RE	NOT
1.20849	-2.40831	3.24457	0.00640238	0.14682	-2.16729	CCDC144NL	UP
1.08642	2.3244	3.24013	0.00645735	0.14771	-2.19192	NCAM2	UP
-0.488931	7.88882	-3.23728	0.0064928	0.14771	-2.54525	SURF4	NOT
-0.455113	6.03176	-3.23671	0.00649992	0.14771	-2.48315	POLG	NOT
-0.540923	5.41071	-3.23645	0.00650327	0.14771	-2.41363	SPATA2	NOT
0.824438	6.3569	3.23541	0.00651628	0.14771	-2.48917	SLC6A8	NOT
1.01106	4.71911	3.23525	0.00651827	0.14771	-2.35503	FMN1	UP
1.17658	0.0905419	3.23494	0.00652222	0.14771	-2.17547	USP6	UP
-1.30253	7.33719	-3.23442	0.0065287	0.14771	-2.53735	MCM2	DOWN
3.06718	-1.33363	3.22943	0.00659172	0.148642	-2.38573	FCGR1A	UP
-0.55919	6.92399	-3.22941	0.00659187	0.148642	-2.52429	SRSF7	NOT
1.61427	1.42897	3.22833	0.00660568	0.148705	-2.16553	CREB5	UP
-1.01768	3.30251	-3.22731	0.00661859	0.148748	-2.28474	TRAIP	DOWN
-0.693331	4.03961	-3.22504	0.00664753	0.148944	-2.35546	SHROOM1	NOT
-0.412873	5.39675	-3.2249	0.00664938	0.148944	-2.47337	ARHGEF11	NOT
0.460574	7.73212	3.22221	0.0066839	0.149469	-2.56547	KIAA1522	NOT
-0.737167	6.79346	-3.21848	0.00673205	0.150099	-2.53107	SCYL1	NOT
0.556791	3.47061	3.2183	0.0067343	0.150099	-2.30962	BICD1	NOT
-0.516018	5.72385	-3.21615	0.0067623	0.150475	-2.49303	AGTRAP	NOT
0.768858	6.13485	3.21521	0.00677452	0.150499	-2.5042	CHMP2B	NOT
-0.642225	5.55358	-3.21287	0.00680502	0.150592	-2.48539	GAS2L1	NOT
3.37931	-0.707475	3.21266	0.00680785	0.150592	-2.31077	PRDM9	UP
0.861172	6.21681	3.21176	0.00681969	0.150592	-2.50261	DHX37	NOT
-0.559843	5.54975	-3.21077	0.00683257	0.150592	-2.50187	FAM20B	NOT
-0.917162	6.13481	-3.21063	0.00683446	0.150592	-2.5422	SH2B3	NOT
-0.576102	5.36815	-3.20938	0.00685094	0.15071	-2.48293	TBC1D13	NOT
0.719939	4.71066	3.20741	0.006877	0.151037	-2.40049	TMEM141	NOT
-0.703771	5.66176	-3.20313	0.00693376	0.152036	-2.50983	MRS2	NOT
-0.569309	6.65892	-3.20132	0.006958	0.152321	-2.57254	KLHL5	NOT
-0.705486	6.88886	-3.20038	0.00697063	0.152341	-2.58109	PITRM1	NOT
-0.520719	4.23847	-3.1992	0.00698642	0.152341	-2.40338	NRF1	NOT
-0.534237	4.06819	-3.19862	0.00699423	0.152341	-2.40069	NAIF1	NOT
1.09082	1.20855	3.19789	0.00700406	0.152341	-2.22983	ZNF354B	UP
-0.780076	5.98864	-3.19157	0.00708984	0.153517	-2.53167	ALYREF	NOT
0.69006	7.16658	3.19096	0.00709809	0.153517	-2.59828	MARCKS	NOT
0.819759	5.40055	3.18961	0.00711652	0.153517	-2.50168	C9orf78	NOT
-0.739675	7.84584	-3.18905	0.00712429	0.153517	-2.63182	TUBB6	NOT
-0.946158	5.83626	-3.18872	0.00712878	0.153517	-2.55452	MLLT1	NOT
-0.668551	7.76122	-3.18723	0.00714921	0.153517	-2.63053	COLGALT1	NOT
-0.551597	6.06258	-3.18684	0.00715465	0.153517	-2.57661	EIF4EBP1	NOT
1.39548	5.35458	3.18608	0.00716502	0.153517	-2.48897	ARRDC3	UP
-0.413969	7.99684	-3.18488	0.0071816	0.153517	-2.65134	FAM83H	NOT
-0.787283	3.85436	-3.18486	0.00718196	0.153517	-2.4262	SH2D5	NOT
-0.951753	7.1597	-3.18477	0.00718312	0.153517	-2.6174	CCDC85B	NOT
-0.519216	3.9842	-3.18361	0.00719926	0.153578	-2.50088	HOXA7	NOT
-1.09031	1.40053	-3.18276	0.00721099	0.153578	-2.24658	FCMR	DOWN
-0.634916	3.08223	-3.1821	0.00722011	0.153578	-2.44153	BAIAP2L2	NOT
0.71882	7.1817	3.17775	0.00728083	0.154435	-2.63101	TMOD3	NOT
-1.79244	-0.12202	-3.17758	0.00728325	0.154435	-2.26799	TNIP3	DOWN
-0.479792	6.81961	-3.17655	0.00729771	0.154449	-2.61162	PLEKHG3	NOT
0.649243	5.62948	3.17558	0.00731128	0.154449	-2.53314	PRDX4	NOT
0.532378	5.55376	3.17509	0.00731825	0.154449	-2.55882	TANC1	NOT
0.624937	5.97113	3.16949	0.00739753	0.155879	-2.57172	TTPAL	NOT
0.622731	8.25547	3.16796	0.00741931	0.156095	-2.67582	EPCAM	NOT
1.05269	-0.852971	3.16557	0.00745353	0.156343	-2.30918	SLC46A2	UP
1.31758	5.10906	3.16491	0.007463	0.156343	-2.52674	EDEM3	UP
0.964823	1.77577	3.16471	0.00746587	0.156343	-2.30194	INTU	NOT
-0.863983	4.57939	-3.16347	0.00748375	0.156437	-2.49885	UCK1	NOT
0.919924	5.25218	3.16225	0.00750134	0.156437	-2.55761	UBR1	NOT
-0.891437	4.30062	-3.16199	0.0075051	0.156437	-2.48234	PASK	NOT
0.748696	8.24502	3.15946	0.00754166	0.156528	-2.69457	DSG2	NOT
-0.786349	8.25331	-3.15902	0.00754802	0.156528	-2.69105	SSRP1	NOT
-0.592946	4.24638	-3.15755	0.00756941	0.156528	-2.47487	RABIF	NOT
-0.948282	3.06714	-3.15749	0.00757027	0.156528	-2.39878	FZD1	NOT
0.521775	5.41476	3.15699	0.00757755	0.156528	-2.57359	CSTF3	NOT
-0.639449	6.5443	-3.1569	0.00757899	0.156528	-2.63142	CDA	NOT
0.609261	3.49779	3.15519	0.00760396	0.15657	-2.42094	C10orf88	NOT
-0.716443	3.17888	-3.15419	0.00761855	0.15657	-2.37352	TRIM68	NOT
0.839591	2.27228	3.15371	0.00762554	0.15657	-2.33832	SYDE2	NOT
-0.477351	8.11527	-3.15305	0.00763533	0.15657	-2.70298	SF1	NOT
0.647803	3.07522	3.15091	0.00766686	0.15657	-2.41036	ZNF226	NOT
0.674275	7.59578	3.14946	0.00768826	0.15657	-2.69018	PTPRK	NOT
0.54105	6.65877	3.1494	0.00768908	0.15657	-2.64998	BSDC1	NOT
1.09304	5.97992	3.14878	0.00769825	0.15657	-2.61159	KIDINS220	UP
-0.738368	3.60619	-3.14831	0.00770526	0.15657	-2.43805	PRADC1	NOT
0.976755	3.22766	3.14796	0.00771037	0.15657	-2.39109	ZNF761	NOT
-1.67847	5.19629	-3.14771	0.00771418	0.15657	-2.61838	GFPT2	DOWN
0.667238	7.05884	3.14699	0.00772479	0.15657	-2.65702	NRAS	NOT
0.602495	4.76264	3.14653	0.00773172	0.15657	-2.5422	FBXO38	NOT
-0.616891	5.98662	-3.14553	0.00774658	0.156636	-2.62868	UROD	NOT
-0.615249	3.61004	-3.14367	0.0077744	0.156768	-2.42984	MFSD2A	NOT
-1.28966	-0.403084	-3.14354	0.00777629	0.156768	-2.30928	POU5F1	DOWN
0.535296	5.98402	3.13942	0.00783827	0.157557	-2.64384	EPB41L1	NOT
-0.575049	5.60241	-3.13938	0.00783876	0.157557	-2.62401	EMC4	NOT
1.21267	-0.475604	3.13845	0.0078528	0.157604	-2.33785	C20orf144	UP
-0.496763	5.17851	-3.1372	0.00787183	0.157752	-2.52901	CSF1	NOT
2.07295	2.03047	3.13361	0.00792627	0.158282	-2.3401	ZNF845	UP
-0.682379	4.59614	-3.13357	0.00792688	0.158282	-2.54783	MAP3K6	NOT
-0.599974	5.13203	-3.13314	0.00793344	0.158282	-2.60333	WDR13	NOT
2.08052	2.21992	3.13221	0.00794763	0.158331	-2.33561	ZNF594	UP
1.06261	3.70066	3.13096	0.0079669	0.158482	-2.49303	JMY	UP
-0.549101	5.26989	-3.12561	0.00804923	0.159884	-2.6265	LATS2	NOT
0.927563	4.3645	3.1242	0.00807121	0.160085	-2.55202	FAM173B	NOT
0.727051	5.24279	3.12255	0.00809686	0.160358	-2.59428	STX17	NOT
-1.12851	-0.968921	-3.11938	0.00814635	0.161102	-2.34713	ARHGAP44	DOWN
0.58197	6.13267	3.11516	0.0082127	0.162177	-2.68831	DSCR3	NOT
0.686104	5.40507	3.11255	0.00825405	0.162214	-2.62964	FOXP4	NOT
-0.522272	6.83023	-3.11223	0.00825916	0.162214	-2.72955	PSMC4	NOT
-1.20026	6.45784	-3.11221	0.00825956	0.162214	-2.7167	FADS1	DOWN
1.28459	5.8204	3.11202	0.00826261	0.162214	-2.6761	IBTK	UP
1.17115	-0.176359	3.11059	0.00828523	0.162324	-2.39322	TCEA3	UP
-1.20551	0.893821	-3.10959	0.00830122	0.162324	-2.36974	SDR16C5	DOWN
-0.670086	3.03698	-3.10884	0.00831323	0.162324	-2.46624	RAB28	NOT
-0.599189	4.87666	-3.10858	0.00831741	0.162324	-2.62847	PARN	NOT
1.06863	4.81619	3.10625	0.00835479	0.162324	-2.58788	DBT	UP
0.941904	0.998509	3.10555	0.00836609	0.162324	-2.38101	DNM3	NOT
-0.689692	4.3426	-3.10512	0.00837294	0.162324	-2.5998	FBXW4	NOT
0.725798	4.81693	3.10296	0.00840789	0.162324	-2.62909	RPS6KC1	NOT
-0.942881	4.93368	-3.10236	0.00841757	0.162324	-2.66232	CDK5RAP2	NOT
0.981944	1.13812	3.10224	0.00841944	0.162324	-2.38651	ENPEP	NOT
-1.67003	-2.09508	-3.10208	0.00842203	0.162324	-2.39017	SOWAHA	DOWN
-0.820637	3.28889	-3.10168	0.0084286	0.162324	-2.51342	ZNF275	NOT
0.522914	4.22722	3.10156	0.00843053	0.162324	-2.60281	SNAPC3	NOT
0.97454	3.80697	3.10075	0.00844373	0.162324	-2.56987	USPL1	NOT
-0.625753	6.6387	-3.10045	0.00844848	0.162324	-2.75619	RAVER1	NOT
-2.26256	0.85031	-3.09927	0.00846768	0.162462	-2.37567	CALML5	DOWN
0.665807	3.60331	3.09838	0.00848219	0.162509	-2.50768	PARG	NOT
0.724112	5.94697	3.09576	0.00852518	0.162883	-2.71238	HS2ST1	NOT
-1.32735	-2.16614	-3.09449	0.00854595	0.162883	-2.4081	TTC36	DOWN
-0.6223	5.52983	-3.09413	0.00855187	0.162883	-2.70249	MGME1	NOT
0.91013	1.56079	3.09407	0.00855283	0.162883	-2.40394	ZNF823	NOT
-1.01357	3.56067	-3.09271	0.00857536	0.162883	-2.53731	MBOAT1	DOWN
-0.40295	6.51627	-3.09245	0.00857964	0.162883	-2.76884	IRF2BP2	NOT
-1.39206	-1.25513	-3.09175	0.00859115	0.162883	-2.38501	PLCH1	DOWN
0.640124	6.63291	3.09104	0.00860293	0.162883	-2.75948	RAD23A	NOT
-0.516277	6.79839	-3.0906	0.00861024	0.162883	-2.77812	GSS	NOT
0.856397	4.87801	3.08903	0.0086362	0.163146	-2.66093	GGPS1	NOT
0.796366	4.13778	3.08582	0.00868975	0.163357	-2.59204	NYNRIN	NOT
0.590596	5.34988	3.08556	0.00869401	0.163357	-2.68525	FBXO45	NOT
-0.444476	6.50418	-3.08547	0.00869551	0.163357	-2.76952	SNX12	NOT
-0.469919	6.14219	-3.08546	0.00869574	0.163357	-2.71685	APEX2	NOT
-0.691057	6.40822	-3.08387	0.00872246	0.163507	-2.76366	PRR13	NOT
-0.733861	4.94628	-3.08354	0.00872796	0.163507	-2.67179	GPN2	NOT
0.897028	1.68161	3.0817	0.00875893	0.16386	-2.4146	ZNF585A	NOT
0.975206	3.73346	3.07989	0.00878944	0.16417	-2.53836	LOC100507507	NOT
-0.906953	5.96576	-3.07902	0.0088041	0.16417	-2.75678	KIF22	NOT
-0.595334	5.56664	-3.07856	0.00881199	0.16417	-2.7381	TELO2	NOT
-0.549601	8.50632	-3.07634	0.00884963	0.164645	-2.84945	PPIF	NOT
0.644645	0.248435	3.07503	0.00887197	0.164833	-2.63794	MAGEA10	NOT
-0.644132	6.09792	-3.07244	0.00891628	0.165231	-2.78242	MEPCE	NOT
-0.803039	3.84702	-3.07235	0.00891784	0.165231	-2.64757	CLCN4	NOT
1.13166	2.05783	3.07031	0.00895288	0.165653	-2.46903	ZNF184	UP
0.629772	3.8939	3.06813	0.00899055	0.166122	-2.60975	PWWP2A	NOT
-0.66742	5.53288	-3.06609	0.00902591	0.16618	-2.75601	RAD1	NOT
1.65034	-1.36876	3.06552	0.00903587	0.16618	-2.4401	ZNF813	UP
-0.402358	6.99285	-3.06548	0.00903651	0.16618	-2.83114	ERP29	NOT
-0.861924	5.93533	-3.06442	0.00905486	0.16618	-2.78934	RFC2	NOT
-0.772493	5.61678	-3.06384	0.00906497	0.16618	-2.75396	CFAP20	NOT
1.22292	3.04803	3.06365	0.00906834	0.16618	-2.54453	DZIP3	UP
-0.525103	6.29627	-3.06299	0.00907979	0.16618	-2.78523	ARL2	NOT
-1.01663	2.84198	-3.06085	0.0091173	0.166453	-2.58487	FBXO4	DOWN
-0.691795	4.18197	-3.06029	0.00912713	0.166453	-2.65599	ZFAND2B	NOT
0.798745	5.14729	3.05935	0.00914361	0.166453	-2.65501	COL4A6	NOT
-0.507911	6.10166	-3.05764	0.00917387	0.166453	-2.81119	EIF2AK4	NOT
-0.462688	7.74901	-3.05659	0.00919235	0.166453	-2.87265	SUPT5H	NOT
-0.831583	1.06022	-3.05646	0.00919468	0.166453	-2.56224	RAB36	NOT
-0.504151	4.54264	-3.05595	0.00920367	0.166453	-2.71754	FAM188B	NOT
-0.468206	4.09127	-3.05555	0.00921074	0.166453	-2.65855	TMCO4	NOT
-1.83937	3.52553	-3.05528	0.00921558	0.166453	-2.59107	ROBO4	DOWN
-0.709427	4.77737	-3.05514	0.00921794	0.166453	-2.70224	RAD9A	NOT
1.08474	1.00351	3.05246	0.00926561	0.167064	-2.51424	SLC29A4	UP
-1.71268	1.6214	-3.05185	0.00927653	0.167064	-2.46965	FGFBP1	DOWN
-0.333709	7.35101	-3.04949	0.00931875	0.167601	-2.87506	CYB5B	NOT
-0.601593	5.93297	-3.04715	0.0093607	0.168132	-2.77738	TBC1D2	NOT
-1.18194	6.23809	-3.04573	0.0093864	0.168369	-2.82588	SPAG5	DOWN
-0.544997	5.59689	-3.04393	0.00941884	0.168469	-2.78719	GRK6	NOT
0.496145	6.74864	3.04159	0.00946136	0.168469	-2.87016	ZNF512B	NOT
1.26883	0.900352	3.04122	0.00946816	0.168469	-2.46654	EFCAB13	UP
-0.785461	7.18469	-3.04038	0.00948336	0.168469	-2.87896	OTUB1	NOT
1.09495	2.84702	3.03994	0.00949152	0.168469	-2.56666	ZNF627	UP
0.419226	7.82579	3.03881	0.0095121	0.168469	-2.91335	PTK2	NOT
0.858148	2.60536	3.0382	0.00952321	0.168469	-2.61883	TBKBP1	NOT
0.772428	3.15547	3.03791	0.00952855	0.168469	-2.60827	KIAA1841	NOT
0.690019	8.33033	3.03763	0.00953376	0.168469	-2.92466	DSP	NOT
-0.850776	4.09028	-3.03668	0.00955108	0.168469	-2.69585	RCCD1	NOT
-0.711002	5.61957	-3.03611	0.00956156	0.168469	-2.80303	RNF19B	NOT
-0.752133	2.85012	-3.03536	0.00957545	0.168469	-2.59992	GPR39	NOT
-0.396625	6.72038	-3.03535	0.00957563	0.168469	-2.88163	STK10	NOT
1.35785	0.158289	3.0344	0.00959307	0.168469	-2.47935	PRKG2	UP
-1.13176	5.28275	-3.03409	0.00959876	0.168469	-2.77315	WDR62	DOWN
0.530804	4.11833	3.03401	0.0096004	0.168469	-2.69908	SCFD2	NOT
-3.03377	-2.09442	-3.03359	0.00960799	0.168469	-2.58241	UNC13A	DOWN
-0.632686	8.02615	-3.03226	0.00963261	0.168469	-2.92571	HNRNPD	NOT
0.76224	5.63401	3.03154	0.00964597	0.168469	-2.82411	SC5D	NOT
-0.724952	5.7957	-3.03134	0.00964969	0.168469	-2.84396	CIB1	NOT
-0.517886	4.81576	-3.03051	0.00966508	0.168469	-2.76194	AK1	NOT
-1.31071	1.5398	-3.03045	0.00966636	0.168469	-2.50038	HCAR3	DOWN
-0.726232	3.76454	-3.02706	0.00972953	0.169126	-2.69626	LRR1	NOT
-0.580122	5.6385	-3.02677	0.00973491	0.169126	-2.82816	PRDM4	NOT
1.06881	3.47171	3.02623	0.00974498	0.169126	-2.65993	DOPEY1	UP
-0.843746	1.27631	-3.02574	0.00975416	0.169126	-2.51469	NRGN	NOT
-0.57759	5.96433	-3.02404	0.00978618	0.169194	-2.84396	TOP3A	NOT
0.884955	3.52802	3.02401	0.0097867	0.169194	-2.64361	C15orf57	NOT
0.752281	5.42446	3.02353	0.00979566	0.169194	-2.78432	C20orf194	NOT
0.578816	6.39497	3.02237	0.00981757	0.169356	-2.87079	IFNGR1	NOT
-0.858362	3.01461	-3.02151	0.00983389	0.169421	-2.61057	MOK	NOT
0.7607	5.81894	3.01901	0.00988116	0.170019	-2.85646	HEATR1	NOT
1.07019	9.17084	3.01541	0.0099498	0.170408	-2.9672	CYR61	UP
-1.40987	4.09587	-3.01524	0.00995316	0.170408	-2.69714	FAM64A	DOWN
1.21268	1.66066	3.01524	0.00995317	0.170408	-2.51344	TMEM27	UP
-0.478025	3.82613	-3.01518	0.00995422	0.170408	-2.7198	SEC61A2	NOT
-0.463059	5.6723	-3.01228	0.0100099	0.171145	-2.85775	CNOT2	NOT
0.848148	4.13797	3.00931	0.0100672	0.171907	-2.72117	PPM1K	NOT
-1.15063	3.84609	-3.00617	0.0101282	0.172603	-2.72184	GSG2	DOWN
0.762798	4.57543	3.00547	0.0101419	0.172603	-2.76077	CFAP36	NOT
-0.837211	4.88364	-3.00524	0.0101463	0.172603	-2.78665	CENPO	NOT
1.65517	0.786067	3.00415	0.0101676	0.172747	-2.5252	SLC16A12	UP
0.59289	3.16644	3.00204	0.0102089	0.172953	-2.69949	OPN3	NOT
-0.491538	7.13209	-3.00197	0.0102104	0.172953	-2.95749	ALKBH5	NOT
1.44732	1.35722	3.00102	0.0102289	0.172953	-2.54451	WNT10B	UP
-0.914986	5.91043	-3.00092	0.010231	0.172953	-2.87966	CDT1	NOT
0.558376	6.96809	2.9996	0.010257	0.173176	-2.96236	NUDCD3	NOT
0.691051	6.11579	2.99764	0.0102957	0.173614	-2.888	BMS1	NOT
-0.967027	3.63127	-2.99557	0.0103366	0.173767	-2.70859	HSPA12A	NOT
1.7377	4.86926	2.99535	0.0103411	0.173767	-2.70415	MAP1B	UP
-1.47507	4.41755	-2.9943	0.0103619	0.173767	-2.78629	CDCA3	DOWN
1.18988	0.614103	2.994	0.010368	0.173767	-2.55052	HPCAL4	UP
-0.468841	6.23939	-2.99394	0.0103692	0.173767	-2.94914	ABL1	NOT
-0.70446	5.13482	-2.99283	0.0103912	0.173921	-2.82998	PSMG1	NOT
-0.582992	12.516	-2.99157	0.0104165	0.173981	-3.04894	ACTB	NOT
0.832877	4.79224	2.99137	0.0104206	0.173981	-2.80914	PRRG1	NOT
0.789209	1.88079	2.99055	0.0104369	0.174039	-2.59044	RDH14	NOT
0.967733	3.39752	2.98828	0.0104825	0.174583	-2.73044	WDR72	NOT
-0.492288	4.95735	-2.98695	0.0105094	0.174781	-2.84444	ZNF511	NOT
1.12953	1.95522	2.98608	0.010527	0.174781	-2.57838	ZNF605	UP
-0.760134	4.72189	-2.98577	0.0105332	0.174781	-2.84751	EFNB1	NOT
0.773264	1.21835	2.98392	0.0105708	0.17519	-2.67515	KLHDC8B	NOT
-0.682659	4.2088	-2.98298	0.0105898	0.175289	-2.81445	NDE1	NOT
-0.522227	8.36667	-2.98177	0.0106145	0.175422	-3.03089	RAB1B	NOT
0.445966	6.06529	2.98132	0.0106238	0.175422	-2.9299	RPE	NOT
0.862763	3.55049	2.98056	0.0106393	0.175464	-2.72595	MECOM	NOT
-0.468781	4.22941	-2.9784	0.0106834	0.175977	-2.81699	RFX2	NOT
0.462342	8.52809	2.9756	0.0107411	0.176712	-3.04193	ST13	NOT
-0.931521	3.66938	-2.97327	0.0107892	0.176852	-2.77077	CXCL2	NOT
-0.75024	4.13686	-2.97305	0.0107939	0.176852	-2.86261	FHL1	NOT
-0.738392	7.62576	-2.97276	0.0107998	0.176852	-3.02937	DNMT1	NOT
-0.873632	3.84979	-2.97266	0.010802	0.176852	-2.79082	C16orf59	NOT
-0.653222	6.26375	-2.97194	0.0108169	0.176881	-2.97127	ZMIZ1	NOT
-0.543867	4.88502	-2.97044	0.0108481	0.177007	-2.87596	USP31	NOT
-0.495798	6.98273	-2.97031	0.0108508	0.177007	-3.00128	NUTF2	NOT
0.606028	3.69648	2.96899	0.0108784	0.177244	-2.8112	C4orf32	NOT
1.19976	5.9068	2.96646	0.0109315	0.177681	-2.93515	LPP	UP
0.754588	5.86787	2.96645	0.0109316	0.177681	-2.93903	ZRANB2	NOT
0.876416	3.53437	2.96394	0.0109845	0.178326	-2.75614	ZNF224	NOT
0.683335	4.96586	2.96258	0.0110132	0.178514	-2.88625	IER3IP1	NOT
-0.426298	6.64951	-2.96181	0.0110295	0.178514	-2.99258	MRPL38	NOT
-0.644426	6.33644	-2.96126	0.0110412	0.178514	-2.99331	PLAGL2	NOT
-0.693569	6.65421	-2.96081	0.0110506	0.178514	-3.0134	SMARCD2	NOT
0.729603	3.28834	2.95957	0.0110771	0.178514	-2.75681	KREMEN2	NOT
-1.34927	0.464914	-2.95923	0.0110842	0.178514	-2.76384	XYLT1	DOWN
0.432448	6.93957	2.95839	0.0111021	0.178514	-3.00837	OSBP	NOT
-1.20573	5.54765	-2.95824	0.0111054	0.178514	-2.96776	MCM6	DOWN
-0.316343	9.74429	-2.95779	0.011115	0.178514	-3.09221	EIF4H	NOT
-0.541229	8.59513	-2.95715	0.0111287	0.178522	-3.08085	ILF3	NOT
0.537347	5.67777	2.95589	0.0111557	0.178666	-2.96667	INTS8	NOT
1.18449	4.39891	2.95549	0.0111641	0.178666	-2.82163	DNAJB4	UP
-0.557428	8.59169	-2.95393	0.0111978	0.178992	-3.08695	TNIP1	NOT
0.588556	3.73938	2.95242	0.0112303	0.179289	-2.81551	PLPP6	NOT
-0.623494	5.17868	-2.95171	0.0112455	0.179289	-2.95447	MLST8	NOT
-0.410672	8.32096	-2.95122	0.0112562	0.179289	-3.08431	SNRPB	NOT
0.646144	6.96197	2.94886	0.0113072	0.179765	-3.04494	SSFA2	NOT
0.845979	5.53644	2.94861	0.0113127	0.179765	-2.90211	COL1A1	NOT
-2.36057	-3.40426	-2.94731	0.0113409	0.180002	-2.69402	GSDMA	DOWN
0.938573	3.41719	2.9466	0.0113565	0.180023	-2.78982	JRKL	NOT
-1.18797	0.0794763	-2.94577	0.0113746	0.180023	-2.63203	RIBC2	DOWN
0.653726	3.95926	2.94485	0.0113947	0.180023	-2.86756	OTUB2	NOT
0.770453	4.09752	2.94481	0.0113956	0.180023	-2.8444	HIST3H2A	NOT
-0.676601	4.77089	-2.94199	0.0114574	0.180666	-2.94412	SIRPA	NOT
-0.540607	4.27268	-2.94063	0.0114873	0.180666	-2.94278	FAM213B	NOT
-1.15507	-0.872519	-2.94052	0.0114899	0.180666	-2.63122	TYMSOS	DOWN
-0.971495	6.93295	-2.94021	0.0114967	0.180666	-3.06147	CDK4	NOT
-0.595732	6.88356	-2.93992	0.0115032	0.180666	-3.07833	MROH6	NOT
1.37872	-1.18472	2.93791	0.0115477	0.181155	-2.70432	FLJ45513	UP
-0.557077	4.74845	-2.93624	0.0115847	0.181252	-2.93923	ISOC1	NOT
0.377761	6.09787	2.93492	0.011614	0.181252	-3.03563	GAPVD1	NOT
-0.535171	7.95114	-2.93474	0.0116181	0.181252	-3.106	SRSF6	NOT
-0.560216	6.20143	-2.93451	0.0116233	0.181252	-2.99791	SIVA1	NOT
-0.701608	3.48361	-2.93412	0.011632	0.181252	-2.77359	PLCD4	NOT
0.814276	2.50339	2.93364	0.0116427	0.181252	-2.72288	ZNF611	NOT
-0.732901	3.44702	-2.93341	0.0116478	0.181252	-2.82165	SYTL4	NOT
0.823132	5.32171	2.93149	0.0116907	0.181711	-2.95196	PRKAB2	NOT
-0.557938	4.3042	-2.92819	0.0117651	0.182657	-2.91645	THOC6	NOT
-0.477094	3.28657	-2.92731	0.011785	0.182709	-2.82868	IBA57	NOT
-0.791673	3.21291	-2.92684	0.0117956	0.182709	-2.70408	GPRC5B	NOT
-0.588888	5.43287	-2.92443	0.0118504	0.183264	-2.98259	SLBP	NOT
0.474217	6.57014	2.92407	0.0118585	0.183264	-3.07775	C5orf15	NOT
0.657567	5.00237	2.92285	0.0118863	0.183483	-2.96546	SLC12A6	NOT
-0.448895	6.27605	-2.92208	0.0119039	0.183545	-3.06888	EHMT2	NOT
1.25156	1.08672	2.92003	0.0119508	0.184059	-2.66984	C8orf44	UP
-0.598538	6.68588	-2.91912	0.0119717	0.184097	-3.09114	MCMBP	NOT
0.999729	1.34895	2.91874	0.0119806	0.184097	-2.76232	ARHGEF25	NOT
1.29897	4.77069	2.91735	0.0120125	0.184378	-2.96975	P2RY6	UP
-0.663521	3.76603	-2.91554	0.0120544	0.184402	-2.87053	MED9	NOT
2.00601	-0.132279	2.91553	0.0120546	0.184402	-2.66907	RBM20	UP
1.29771	2.30613	2.91551	0.012055	0.184402	-2.75537	ZNF680	UP
-0.72609	7.17368	-2.91422	0.0120849	0.184477	-3.12239	NFKB2	NOT
0.522289	4.4219	2.91412	0.0120872	0.184477	-2.90853	TTC9C	NOT
1.09808	2.10891	2.91314	0.0121099	0.184516	-2.75095	ZNF440	UP
-1.37239	5.31587	-2.91282	0.0121174	0.184516	-3.012	HJURP	DOWN
-0.401799	6.14127	-2.91225	0.0121307	0.184516	-3.08827	CHRAC1	NOT
1.45338	-1.11877	2.91123	0.0121545	0.18467	-2.70294	SPDYA	UP
-0.726942	4.38754	-2.90942	0.0121967	0.18483	-2.92826	SSBP3	NOT
-0.512197	6.72339	-2.9092	0.0122019	0.18483	-3.0987	TUBG1	NOT
1.5388	-0.342012	2.90897	0.0122072	0.18483	-2.82368	GALNT5	UP
-0.425586	8.35272	-2.90844	0.0122198	0.18483	-3.16231	PPP2R1A	NOT
-0.687989	5.58522	-2.9059	0.0122793	0.185522	-3.02697	NARF	NOT
0.844724	2.77722	2.90452	0.0123119	0.18556	-2.75658	DENND2C	NOT
0.360872	7.54413	2.90452	0.012312	0.18556	-3.14611	DYNC1LI2	NOT
-0.657433	2.99763	-2.90405	0.012323	0.18556	-2.83751	ZNF428	NOT
-0.606425	6.83455	-2.90313	0.0123448	0.18568	-3.12939	GSTO1	NOT
-0.702683	5.77776	-2.90254	0.0123588	0.185685	-3.08179	GDA	NOT
-0.366415	6.4714	-2.90068	0.0124031	0.186143	-3.10601	SMCR8	NOT
-0.462212	8.50982	-2.89914	0.0124397	0.186279	-3.18327	HNRNPUL1	NOT
0.59565	6.26432	2.89839	0.0124576	0.186279	-3.08357	PPP1R9B	NOT
0.928131	3.14137	2.8978	0.0124718	0.186279	-2.93724	WNT9A	NOT
-0.780525	4.49846	-2.89744	0.0124805	0.186279	-2.98856	POMGNT2	NOT
-0.428998	5.92227	-2.89741	0.0124811	0.186279	-3.07771	MRPS18A	NOT
0.665148	6.46283	2.89544	0.0125282	0.186581	-3.10872	VTA1	NOT
0.492615	5.98973	2.89541	0.012529	0.186581	-3.07713	COPS8	NOT
-0.52339	4.28515	-2.8943	0.0125557	0.186773	-2.97198	PAFAH1B3	NOT
-0.652397	5.81408	-2.89258	0.0125972	0.186804	-3.08665	GLRX5	NOT
0.769912	6.05815	2.89238	0.0126021	0.186804	-3.10234	ZNF24	NOT
-0.729257	6.44576	-2.89174	0.0126175	0.186804	-3.12864	LRRC8A	NOT
1.18308	1.9322	2.8906	0.0126452	0.186804	-2.76325	RPGR	UP
-0.403053	4.49936	-2.8903	0.0126526	0.186804	-2.99397	RFX1	NOT
0.661932	5.40644	2.89028	0.0126529	0.186804	-3.03953	NEPRO	NOT
-1.08591	4.84729	-2.89021	0.0126546	0.186804	-3.02322	ANXA8L1	DOWN
1.29269	-1.0748	2.88912	0.0126811	0.186842	-2.76697	MYOM1	UP
-0.410302	8.21938	-2.88897	0.0126849	0.186842	-3.19418	EWSR1	NOT
-0.523882	5.05973	-2.88791	0.0127105	0.187006	-3.06215	CCZ1B	NOT
1.31371	2.15786	2.88738	0.0127236	0.187006	-2.73537	HIST1H4H	UP
0.487894	6.01682	2.88413	0.0128031	0.18782	-3.11124	LONP2	NOT
-0.531276	6.1618	-2.88365	0.0128148	0.18782	-3.11789	EIF4E2	NOT
-1.04758	6.45665	-2.88341	0.0128207	0.18782	-3.14609	SERPINA1	DOWN
-1.1196	7.55293	-2.88235	0.012847	0.188001	-3.1847	MCM4	DOWN
-0.567157	5.93971	-2.88061	0.0128897	0.188297	-3.13145	SEPHS1	NOT
-0.494317	9.05425	-2.8804	0.0128951	0.188297	-3.22438	HLA-A	NOT
-0.640959	5.79567	-2.87775	0.0129608	0.188924	-3.11716	CARS2	NOT
-0.503682	6.07183	-2.87753	0.0129661	0.188924	-3.13883	MZT2B	NOT
-0.722802	6.42077	-2.87683	0.0129836	0.188976	-3.15243	RECQL4	NOT
0.6802	3.64259	2.87619	0.0129995	0.189004	-2.94966	GCA	NOT
-0.764127	3.40643	-2.87555	0.0130156	0.189034	-2.94506	ATRIP	NOT
-1.0869	2.15305	-2.87487	0.0130326	0.189067	-2.81935	KCNG1	DOWN
-0.72469	4.96618	-2.87309	0.013077	0.189067	-3.05773	NAA30	NOT
-0.431251	8.1491	-2.873	0.0130793	0.189067	-3.2221	HNRNPL	NOT
0.588501	4.7455	2.87278	0.0130849	0.189067	-3.0204	C2orf49	NOT
-2.87891	-4.48873	-2.87257	0.0130902	0.189067	-2.93941	PRR9	DOWN
-0.703317	5.49425	-2.8721	0.0131019	0.189067	-3.10298	MVK	NOT
-0.654129	4.05439	-2.86743	0.0132197	0.190424	-3.02005	NUDT1	NOT
-1.03827	5.22071	-2.86606	0.0132546	0.190424	-3.09198	ZNF395	DOWN
-0.568565	4.10708	-2.86586	0.0132596	0.190424	-3.00087	STMN3	NOT
0.573358	5.09696	2.86585	0.0132599	0.190424	-3.07112	TOM1L1	NOT
-0.358374	5.88276	-2.86559	0.0132664	0.190424	-3.14952	NFATC2IP	NOT
0.422921	5.9485	2.86413	0.0133036	0.190755	-3.12104	CDS1	NOT
0.626832	5.40183	2.86205	0.0133567	0.191315	-3.09313	C6orf120	NOT
0.798941	3.47549	2.86148	0.0133713	0.19132	-2.89741	PAQR5	NOT
-1.10595	4.23508	-2.8598	0.0134144	0.191734	-3.00584	RAD51	DOWN
0.966775	3.25724	2.85921	0.0134297	0.191749	-2.91434	ZNF180	NOT
0.515922	6.91238	2.85777	0.0134669	0.191869	-3.20005	ATXN7L3B	NOT
-0.699358	0.797398	-2.85761	0.013471	0.191869	-2.82862	KLHL35	NOT
-0.473698	5.97904	-2.85723	0.0134807	0.191869	-3.15828	ZNF335	NOT
0.537923	6.08929	2.85375	0.013571	0.192951	-3.19197	VPS41	NOT
-1.0427	5.96086	-2.85056	0.0136541	0.193928	-3.19237	PIP5K1C	DOWN
-0.438078	5.11284	-2.84937	0.0136853	0.19405	-3.10778	MRPS11	NOT
0.635217	7.39976	2.84878	0.013701	0.19405	-3.22514	MICAL2	NOT
-0.479703	6.7845	-2.84684	0.0137519	0.19405	-3.22857	ELAVL1	NOT
-0.38081	6.77186	-2.8464	0.0137635	0.19405	-3.22272	GSK3A	NOT
-0.656222	5.32712	-2.84631	0.0137659	0.19405	-3.10386	C12orf57	NOT
-0.540578	10.7372	-2.84627	0.013767	0.19405	-3.30628	TUBB	NOT
0.584869	-1.47238	2.84499	0.0138008	0.19405	-2.87167	SULT4A1	NOT
2.22644	-1.33823	2.84497	0.0138012	0.19405	-2.88293	HIST2H3D	UP
0.67202	3.43972	2.84457	0.0138117	0.19405	-2.97507	TMEM67	NOT
0.953593	2.8742	2.8443	0.0138189	0.19405	-2.95946	PGAP1	NOT
-0.542336	6.85287	-2.84423	0.0138207	0.19405	-3.2301	MYDGF	NOT
0.73877	6.95211	2.84098	0.0139071	0.194471	-3.2315	DBN1	NOT
-0.474448	5.40452	-2.84095	0.0139079	0.194471	-3.16314	PYCR2	NOT
-0.751435	5.83455	-2.84089	0.0139095	0.194471	-3.19607	CC2D1A	NOT
-1.0222	5.33553	-2.83979	0.0139389	0.194471	-3.14204	CASP2	DOWN
0.891827	3.43886	2.83941	0.013949	0.194471	-2.99991	CBS	NOT
1.2139	4.37036	2.8394	0.0139494	0.194471	-3.01923	CDKN2B	UP
-1.02284	3.8379	-2.83916	0.0139557	0.194471	-3.00676	HAUS8	DOWN
-0.39411	6.27906	-2.83878	0.0139658	0.194471	-3.21202	WRNIP1	NOT
-0.849577	3.31928	-2.83802	0.0139862	0.194554	-2.96657	LSM6	NOT
2.05469	-2.83414	2.83623	0.0140343	0.194829	-2.99047	PIK3C2G	UP
-1.27549	6.16486	-2.83611	0.0140376	0.194829	-3.19843	KIF2C	DOWN
-0.396501	6.23896	-2.83552	0.0140532	0.194829	-3.22682	DTX2	NOT
-0.661013	6.87765	-2.83514	0.0140637	0.194829	-3.24686	EPN1	NOT
1.13459	0.37971	2.8338	0.0140996	0.195005	-2.7913	ZNF774	UP
0.561437	2.93272	2.83317	0.0141169	0.195005	-2.95108	C12orf73	NOT
-0.439848	4.8599	-2.83306	0.0141197	0.195005	-3.11848	DBR1	NOT
1.13245	5.58354	2.83194	0.0141501	0.195055	-3.163	YOD1	UP
0.947377	2.01018	2.83186	0.0141522	0.195055	-2.87099	NUDT13	NOT
1.14765	3.30953	2.83078	0.0141815	0.195259	-2.96198	TRMT13	UP
-0.406496	6.95838	-2.82898	0.0142305	0.195572	-3.26984	UBE2I	NOT
0.631367	5.08016	2.82888	0.0142332	0.195572	-3.1159	USMG5	NOT
1.39802	0.327438	2.8281	0.0142546	0.195667	-2.82755	N4BP2L1	UP
-0.465374	5.92333	-2.82675	0.0142914	0.195973	-3.20944	TTC19	NOT
0.546568	5.5933	2.82518	0.0143344	0.196073	-3.18284	GLE1	NOT
-0.526133	8.007	-2.82374	0.0143741	0.196073	-3.31813	TGFBR2	NOT
0.783345	2.79985	2.82306	0.0143928	0.196073	-2.96167	ZNF597	NOT
0.887052	6.8108	2.82296	0.0143955	0.196073	-3.26928	PMAIP1	NOT
-0.665021	8.04216	-2.82292	0.0143965	0.196073	-3.31167	TMBIM1	NOT
-0.460528	6.24134	-2.82263	0.0144047	0.196073	-3.21615	ABHD12	NOT
-0.368164	7.95256	-2.82233	0.0144129	0.196073	-3.31863	PRRC2B	NOT
-0.497713	7.31565	-2.82226	0.0144148	0.196073	-3.29976	TUBGCP2	NOT
-0.860405	3.04981	-2.82168	0.0144307	0.196092	-3.03025	NFIB	NOT
-0.370928	5.85289	-2.8208	0.014455	0.196225	-3.19998	BRF1	NOT
-0.541598	3.83947	-2.81775	0.0145397	0.197176	-3.06139	WDR83	NOT
-0.421085	7.35372	-2.81683	0.0145654	0.197326	-3.30841	CYC1	NOT
1.07279	1.44227	2.81552	0.0146019	0.197388	-2.87739	ZNF182	UP
-0.959766	4.83466	-2.81541	0.0146051	0.197388	-3.14698	MCU	NOT
0.791289	4.68987	2.81426	0.0146372	0.197388	-3.13842	PGGHG	NOT
0.561783	4.97817	2.81409	0.014642	0.197388	-3.16485	MAPK12	NOT
-0.399791	5.45737	-2.8139	0.0146474	0.197388	-3.22075	PHF20	NOT
-0.880495	7.23098	-2.81353	0.0146576	0.197388	-3.30549	TTLL12	NOT
3.85331	-2.38941	2.81152	0.0147143	0.197955	-2.98443	HIST2H4B	UP
1.08882	-0.793319	2.8101	0.0147542	0.198117	-2.82515	ZNF485	UP
0.396218	6.91357	2.80999	0.0147575	0.198117	-3.29483	TPD52	NOT
0.620088	6.54362	2.8092	0.0147798	0.198117	-3.28082	TMEM33	NOT
0.809833	3.47122	2.80866	0.014795	0.198117	-3.05102	TRPS1	NOT
0.352773	7.48857	2.80817	0.0148089	0.198117	-3.32093	VPS35	NOT
-0.494646	5.15114	-2.80797	0.0148144	0.198117	-3.17258	MFHAS1	NOT
1.52878	-1.01041	2.80675	0.0148492	0.198386	-2.85727	POTEF	UP
-0.487442	7.54438	-2.80489	0.0149022	0.198781	-3.32509	MGAT1	NOT
-1.4827	-1.8472	-2.80451	0.014913	0.198781	-2.84372	MAP1A	DOWN
-0.383816	7.07002	-2.80397	0.0149284	0.198781	-3.28083	UBE2E3	NOT
-2.09868	-2.03102	-2.80203	0.0149839	0.198781	-2.89553	FAM25A	DOWN
-0.446246	9.19297	-2.80201	0.0149843	0.198781	-3.37142	SEC61A1	NOT
-0.551526	5.87423	-2.8019	0.0149876	0.198781	-3.26628	ARPC5L	NOT
1.38535	-1.07775	2.80142	0.0150013	0.198781	-2.84088	ROS1	UP
-0.442316	4.79103	-2.80095	0.015015	0.198781	-3.16611	BSPRY	NOT
0.902942	0.678221	2.80031	0.0150334	0.198781	-2.85259	ZNF674	NOT
-0.413275	5.09575	-2.80025	0.015035	0.198781	-3.20099	INO80E	NOT
0.679174	7.66224	2.8	0.0150421	0.198781	-3.34669	CYCS	NOT
-0.350791	7.97876	-2.79954	0.0150553	0.198781	-3.34193	DLST	NOT
0.486136	4.96715	2.79873	0.0150787	0.198894	-3.17308	TRIM38	NOT
-2.22505	-3.13207	-2.79811	0.0150966	0.198937	-2.99521	TNFRSF1B	DOWN
-0.903108	6.05211	-2.79673	0.0151366	0.199269	-3.28282	JAG1	NOT
-0.446011	4.66762	-2.79614	0.0151536	0.199299	-3.18383	TRIM65	NOT
-0.956821	5.18127	-2.79401	0.0152157	0.199921	-3.19203	FANCG	NOT
-0.453474	5.79417	-2.79272	0.0152531	0.200038	-3.24035	FN3KRP	NOT
0.346209	7.43201	2.79268	0.0152542	0.200038	-3.34034	SLC39A9	NOT
-0.374458	6.17976	-2.79009	0.0153302	0.200839	-3.28322	SLC31A1	NOT
0.747877	6.88589	2.7888	0.0153681	0.200992	-3.33276	TNKS2	NOT
-0.378412	5.82829	-2.78785	0.015396	0.200992	-3.25712	RNF220	NOT
1.19737	2.2421	2.78769	0.0154006	0.200992	-2.92905	FAM102B	UP
-1.36512	6.32876	-2.78766	0.0154014	0.200992	-3.29157	AATF	DOWN
0.542972	4.48688	2.78623	0.0154438	0.201007	-3.17468	CAMLG	NOT
0.548917	5.19147	2.78552	0.0154648	0.201007	-3.20574	MTF1	NOT
-0.388663	6.26098	-2.78517	0.015475	0.201007	-3.29451	DPF2	NOT
0.627091	5.31938	2.78515	0.0154757	0.201007	-3.27116	NT5C3A	NOT
1.76803	-2.95974	2.7851	0.015477	0.201007	-3.04739	NEGR1	UP
0.818206	1.38277	2.78171	0.0155777	0.201925	-2.94109	HORMAD1	NOT
0.551932	6.09408	2.78051	0.0156136	0.201925	-3.30493	FAM210B	NOT
-0.635271	7.78075	-2.78023	0.015622	0.201925	-3.37594	WDR1	NOT
1.7263	-0.568983	2.77963	0.0156398	0.201925	-2.88521	LRRC39	UP
0.68061	1.43481	2.77916	0.015654	0.201925	-3.05028	MAPK15	NOT
0.441339	5.70052	2.77896	0.0156599	0.201925	-3.2767	CSNK1G1	NOT
-0.497019	3.92779	-2.77891	0.0156614	0.201925	-3.13662	ZNF689	NOT
0.67566	4.58656	2.77829	0.01568	0.201925	-3.20281	TBCEL	NOT
1.26851	-0.222715	2.77718	0.0157132	0.201925	-2.87612	KPNA7	UP
0.952767	5.86342	2.77641	0.0157363	0.201925	-3.29966	IFI16	NOT
-0.564442	6.23511	-2.77634	0.0157385	0.201925	-3.33877	TSC2	NOT
-1.6462	4.50275	-2.7761	0.0157457	0.201925	-3.17129	E2F1	DOWN
-0.617435	2.4996	-2.77555	0.0157623	0.201925	-3.01428	MXD3	NOT
0.501286	3.93302	2.77484	0.0157838	0.201925	-3.18062	CBR4	NOT
-0.492893	4.57081	-2.77479	0.0157854	0.201925	-3.19462	TTC38	NOT
-0.717338	6.14355	-2.77474	0.0157868	0.201925	-3.3067	DNAJC9	NOT
0.615124	6.06437	2.77178	0.0158762	0.202341	-3.32302	HERC4	NOT
-0.857122	3.75921	-2.77173	0.0158779	0.202341	-3.15537	LRP12	NOT
1.34962	6.8635	2.77172	0.0158782	0.202341	-3.36125	AKAP12	UP
1.0253	5.48705	2.77168	0.0158793	0.202341	-3.23786	ATF3	UP
0.381686	7.72695	2.76851	0.0159758	0.203195	-3.39898	KDM2A	NOT
0.704829	4.88391	2.7676	0.0160038	0.203195	-3.22091	ZBED5	NOT
1.13124	0.782864	2.76732	0.0160124	0.203195	-2.90835	HNMT	UP
-0.575687	4.58111	-2.76725	0.0160144	0.203195	-3.22878	RGMB	NOT
-0.515502	5.83764	-2.76702	0.0160215	0.203195	-3.32657	GALE	NOT
-0.68064	4.99157	-2.76451	0.0160984	0.203859	-3.27319	ELK1	NOT
-0.76462	4.84824	-2.76433	0.016104	0.203859	-3.22916	DSN1	NOT
-0.538527	5.41075	-2.76366	0.0161245	0.203927	-3.28913	BAD	NOT
1.45284	2.79113	2.76293	0.0161473	0.203929	-3.01242	ZNF302	UP
0.620968	3.99117	2.76259	0.0161578	0.203929	-3.16324	ZNF776	NOT
1.16022	-0.358863	2.76166	0.0161864	0.203929	-2.90538	MPL	UP
-0.815061	3.38005	-2.7616	0.0161883	0.203929	-3.15305	PKN3	NOT
-0.876247	6.58316	-2.76121	0.0162001	0.203929	-3.36126	MAP3K11	NOT
0.504417	5.74476	2.75923	0.0162617	0.204513	-3.3195	NAA25	NOT
0.751799	7.14032	2.75857	0.0162824	0.204582	-3.40455	ANKIB1	NOT
-0.454402	5.03738	-2.75788	0.0163037	0.20466	-3.24787	LARP6	NOT
0.804341	0.536664	2.75656	0.0163448	0.204985	-2.9103	CTF1	NOT
-0.513245	6.58043	-2.75543	0.0163801	0.205065	-3.38149	RPTOR	NOT
0.666703	4.20875	2.75539	0.0163816	0.205065	-3.21189	MSANTD4	NOT
0.530886	5.34083	2.75404	0.0164237	0.205402	-3.28601	UBXN7	NOT
-0.861252	5.35672	-2.75339	0.0164441	0.205406	-3.34286	MAN2A2	NOT
-1.00034	1.76864	-2.75306	0.0164544	0.205406	-2.95392	MAMLD1	DOWN
-0.604968	6.45973	-2.75134	0.0165086	0.205892	-3.40246	MICALL2	NOT
0.731066	1.86934	2.74957	0.0165645	0.206318	-2.98778	ERICH2	NOT
-1.21765	1.57733	-2.74929	0.0165733	0.206318	-2.98857	STX11	DOWN
0.599583	5.92663	2.74841	0.0166014	0.206424	-3.34054	APPBP2	NOT
-0.904507	7.54032	-2.74806	0.0166123	0.206424	-3.44954	FAM83A	NOT
-0.608525	5.85088	-2.74599	0.0166782	0.206968	-3.35395	PIH1D1	NOT
0.659809	5.31614	2.74526	0.0167015	0.206968	-3.34443	SLC29A2	NOT
-0.520959	5.00092	-2.74524	0.0167021	0.206968	-3.31033	C7orf26	NOT
1.69227	-1.59359	2.74269	0.0167835	0.207724	-2.94501	TTC28	UP
0.614972	7.67339	2.74237	0.0167938	0.207724	-3.44667	ACSL3	NOT
0.800095	0.155071	2.74038	0.0168577	0.207886	-3.00393	GRIN1	NOT
-0.470349	6.5317	-2.74002	0.0168693	0.207886	-3.39295	USP36	NOT
-0.407339	5.7005	-2.73967	0.0168808	0.207886	-3.35769	AAK1	NOT
1.22829	5.11475	2.73966	0.0168811	0.207886	-3.2544	DAAM1	UP
0.453544	5.34103	2.73938	0.0168901	0.207886	-3.31248	GRIPAP1	NOT
-0.878961	4.72569	-2.73907	0.0169001	0.207886	-3.28147	SLC35D1	NOT
-0.697159	4.91203	-2.73862	0.0169147	0.207886	-3.3129	SERPINB8	NOT
0.710489	6.7823	2.73767	0.0169452	0.208071	-3.39615	DDAH1	NOT
1.06199	-0.155742	2.73604	0.0169981	0.208173	-2.93764	NIPSNAP3B	UP
-0.336972	7.136	-2.73581	0.0170054	0.208173	-3.45167	UBAP2L	NOT
1.23992	6.70625	2.73473	0.0170405	0.208173	-3.40268	ACSL4	UP
0.599414	5.12464	2.73464	0.0170435	0.208173	-3.30292	FBXO3	NOT
-0.347853	7.64103	-2.73443	0.0170504	0.208173	-3.4511	PSMB3	NOT
0.888814	5.22822	2.73387	0.0170688	0.208173	-3.33121	BROX	NOT
0.70628	3.36929	2.73367	0.017075	0.208173	-3.13722	ZNF805	NOT
0.832338	0.720439	2.73331	0.0170869	0.208173	-2.96457	CAPS2	NOT
0.551002	5.32649	2.73315	0.0170922	0.208173	-3.3114	ZNF544	NOT
-0.531748	2.91744	-2.73211	0.017126	0.208397	-3.16434	NDUFC2	NOT
0.424534	5.0099	2.72931	0.017218	0.209328	-3.32804	BMPR1A	NOT
-0.574355	5.2587	-2.72873	0.0172368	0.209368	-3.34381	TOR1B	NOT
0.916302	7.04547	2.7262	0.0173205	0.210195	-3.45374	GLS	NOT
-0.797306	3.38427	-2.72398	0.0173938	0.210895	-3.1821	MTFR2	NOT
0.508832	4.92953	2.72307	0.0174241	0.21092	-3.32411	ZNF621	NOT
-0.385619	6.14061	-2.72298	0.017427	0.21092	-3.40756	MECP2	NOT
0.825918	2.57114	2.72116	0.0174877	0.211129	-3.14687	SCAPER	NOT
0.851323	3.71074	2.72103	0.017492	0.211129	-3.20689	FRA10AC1	NOT
-0.430858	5.79646	-2.72066	0.0175042	0.211129	-3.39426	ZNF687	NOT
0.402968	5.65676	2.72059	0.0175068	0.211129	-3.37702	RSPRY1	NOT
0.651179	3.87096	2.71917	0.0175542	0.211512	-3.2064	MTMR9	NOT
-0.435928	4.8042	-2.71572	0.0176702	0.212342	-3.34727	SLC22A5	NOT
0.795824	0.85921	2.71569	0.0176712	0.212342	-3.00665	ZNF852	NOT
-0.999894	5.79097	-2.71423	0.0177205	0.212342	-3.41691	NAA60	NOT
-0.386504	6.91939	-2.71368	0.0177388	0.212342	-3.48458	RPL36	NOT
-0.48715	8.53168	-2.71353	0.0177441	0.212342	-3.5248	MYL12B	NOT
0.450367	5.76927	2.71338	0.0177492	0.212342	-3.41359	IWS1	NOT
0.612616	4.71836	2.71314	0.0177573	0.212342	-3.30827	CNST	NOT
0.923876	-0.425821	2.71295	0.0177635	0.212342	-2.98233	ZNF750	NOT
-0.639385	4.80154	-2.71208	0.0177932	0.212342	-3.32768	TWNK	NOT
0.838688	4.02635	2.71197	0.0177971	0.212342	-3.2574	MAK16	NOT
1.47124	-0.865535	2.71189	0.0177995	0.212342	-2.97662	NPW	UP
0.620647	3.28665	2.71123	0.017822	0.212342	-3.19691	ALPK1	NOT
1.23231	0.842286	2.71094	0.0178318	0.212342	-3.02209	CLHC1	UP
-0.493871	8.17451	-2.7104	0.0178502	0.212342	-3.51359	PSMD3	NOT
-0.523723	6.23686	-2.70992	0.0178667	0.212342	-3.45691	TSKU	NOT
-0.339447	6.49657	-2.70968	0.0178747	0.212342	-3.44302	RBM23	NOT
-1.08962	-2.70549	-2.70881	0.0179045	0.21251	-2.99121	CNTNAP2	DOWN
1.08395	1.94593	2.70799	0.0179326	0.212553	-3.09644	ZC3H6	UP
0.689682	6.91759	2.70709	0.0179634	0.212553	-3.45575	MDK	NOT
0.744696	1.81032	2.70558	0.0180152	0.212553	-3.05443	ZNF613	NOT
-0.901399	8.5138	-2.70466	0.0180468	0.212553	-3.53297	TIMP2	NOT
-0.567678	3.42952	-2.70436	0.0180569	0.212553	-3.21994	KLHL29	NOT
0.403679	6.45199	2.70421	0.0180623	0.212553	-3.44952	USP40	NOT
0.569842	5.06369	2.70382	0.0180758	0.212553	-3.36787	FAM45A	NOT
-1.00907	6.79573	-2.70344	0.0180888	0.212553	-3.49891	IRF1	DOWN
2.16366	-3.7558	2.70331	0.0180932	0.212553	-3.17804	ZNF727	UP
-0.382445	5.32801	-2.70313	0.0180996	0.212553	-3.40079	ASH2L	NOT
-0.523251	5.98305	-2.703	0.0181039	0.212553	-3.45907	SH3GLB2	NOT
-0.392485	7.66101	-2.70236	0.0181261	0.212553	-3.51739	TRA2B	NOT
-0.372008	5.51052	-2.70232	0.0181274	0.212553	-3.4095	FBXO9	NOT
0.455509	6.42867	2.70219	0.0181318	0.212553	-3.46059	SPTSSA	NOT
-0.949223	6.31224	-2.70136	0.0181605	0.212553	-3.45116	ATAD3A	NOT
1.02983	3.73297	2.70118	0.0181669	0.212553	-3.23939	ATAD2B	UP
-0.496739	4.76507	-2.70092	0.0181757	0.212553	-3.36678	RAB11FIP3	NOT
0.948198	4.83803	2.70035	0.0181957	0.212604	-3.22843	SEMA3B	NOT
-1.30176	4.51146	-2.69843	0.0182623	0.213197	-3.22503	APOBEC3B	DOWN
0.412178	7.16903	2.69711	0.0183083	0.21355	-3.51359	NARS	NOT
-0.856531	7.19075	-2.69664	0.0183246	0.21355	-3.51881	MAPK1	NOT
-0.739204	3.23295	-2.6962	0.0183399	0.21355	-3.20361	DNAJB5	NOT
-0.522699	7.61824	-2.6935	0.0184348	0.214264	-3.52972	SELENOT	NOT
1.12557	4.00747	2.69317	0.0184463	0.214264	-3.31974	RBAK	UP
0.632888	2.77702	2.6929	0.0184558	0.214264	-3.16351	MYPOP	NOT
-0.432185	3.58291	-2.69264	0.0184648	0.214264	-3.24531	TMEM185A	NOT
-0.49661	6.53031	-2.69104	0.0185213	0.214666	-3.49345	PIK3R2	NOT
1.17844	-1.83737	2.69044	0.0185426	0.214666	-3.01788	SPATC1	UP
-0.370074	5.60644	-2.69031	0.0185471	0.214666	-3.43792	BTBD6	NOT
0.437394	4.21741	2.68928	0.0185835	0.214773	-3.27948	FAM122A	NOT
-0.911066	2.82266	-2.68915	0.0185881	0.214773	-3.21734	PIK3IP1	NOT
-0.80814	4.5959	-2.68806	0.0186266	0.215034	-3.4083	GLI3	NOT
-0.570618	3.85678	-2.68577	0.018708	0.215336	-3.33101	STIM2	NOT
-1.1628	5.96129	-2.6856	0.0187142	0.215336	-3.47926	FAM83D	DOWN
-1.35855	7.24114	-2.68532	0.0187241	0.215336	-3.53245	H2AFZ	DOWN
-0.397199	5.01778	-2.68495	0.0187375	0.215336	-3.41581	ARHGAP10	NOT
-0.700213	2.19647	-2.68488	0.0187399	0.215336	-3.1965	DGCR6	NOT
-0.509513	5.7053	-2.68464	0.0187484	0.215336	-3.41509	RNF121	NOT
-0.392118	5.96059	-2.684	0.0187714	0.215417	-3.4507	MTMR1	NOT
-0.446302	6.05208	-2.6821	0.0188394	0.215866	-3.49233	ST3GAL4	NOT
-0.591331	7.38343	-2.68175	0.0188519	0.215866	-3.53723	RPA1	NOT
-0.316412	7.10711	-2.68081	0.0188858	0.215866	-3.54024	HDAC7	NOT
-0.526629	5.42302	-2.68049	0.0188972	0.215866	-3.44497	MESDC1	NOT
-0.681795	5.38269	-2.68047	0.0188979	0.215866	-3.42944	ODF2	NOT
-0.670852	5.85272	-2.68024	0.0189064	0.215866	-3.45979	SLC35B1	NOT
0.544333	3.63045	2.6785	0.018969	0.216397	-3.30477	TBC1D9	NOT
-0.320301	8.62453	-2.67721	0.0190157	0.216747	-3.59111	PRRC2A	NOT
0.452669	6.83255	2.67258	0.0191839	0.218479	-3.54069	OCIAD1	NOT
0.311128	8.45346	2.67204	0.0192038	0.2185	-3.59984	SCRN1	NOT
-0.777163	4.6775	-2.67165	0.019218	0.2185	-3.40077	RNF34	NOT
-0.550999	6.86164	-2.67041	0.0192635	0.218792	-3.55152	ATIC	NOT
1.27701	2.93096	2.67006	0.0192762	0.218792	-3.2306	ETAA1	UP
-0.456306	4.62651	-2.66961	0.0192928	0.218797	-3.39192	ZNRF3	NOT
0.592689	4.64684	2.66775	0.0193613	0.219048	-3.40747	PLEKHF2	NOT
0.484984	3.99022	2.66734	0.0193762	0.219048	-3.34242	COMMD10	NOT
0.349297	6.39669	2.66695	0.0193906	0.219048	-3.51898	GFM1	NOT
-0.837461	5.33807	-2.66664	0.0194023	0.219048	-3.49445	RIN1	NOT
0.87131	6.04544	2.66658	0.0194045	0.219048	-3.45827	AIM1L	NOT
-0.706888	3.59927	-2.66622	0.0194176	0.219048	-3.44432	DMTN	NOT
0.691856	1.43539	2.66555	0.0194424	0.219048	-3.14162	CFAP126	NOT
0.884586	2.75664	2.66542	0.0194472	0.219048	-3.23067	ZSCAN30	NOT
-0.423997	4.56779	-2.66413	0.0194949	0.219048	-3.39785	NDUFV3	NOT
-0.53551	6.97044	-2.6637	0.0195111	0.219048	-3.56131	CXCL16	NOT
0.763287	7.07964	2.66362	0.0195139	0.219048	-3.55973	CCNC	NOT
-0.517673	5.94315	-2.66333	0.0195246	0.219048	-3.51976	H1FX	NOT
1.23315	2.54082	2.66317	0.0195308	0.219048	-3.21343	FSD1L	UP
0.870681	5.01411	2.66261	0.0195516	0.219048	-3.47467	GRB10	NOT
-0.593348	5.84935	-2.66243	0.0195582	0.219048	-3.49859	NCAPH2	NOT
-0.419959	5.17822	-2.66174	0.0195838	0.219153	-3.44061	VPS72	NOT
0.847034	0.763838	2.66107	0.019609	0.219254	-3.10935	ZNF253	NOT
1.00941	2.28097	2.66026	0.019639	0.219376	-3.15278	CCDC17	UP
-0.440581	4.61144	-2.65943	0.0196703	0.219376	-3.39545	ATPAF2	NOT
-0.636168	5.59548	-2.65901	0.0196857	0.219376	-3.49061	BCAT2	NOT
0.351523	5.23237	2.65845	0.0197069	0.219376	-3.45735	ASCC1	NOT
-0.810268	5.51175	-2.65804	0.0197221	0.219376	-3.48852	TMEM97	NOT
1.34697	0.460358	2.65787	0.0197287	0.219376	-3.07712	ZNF883	UP
-0.390146	10.2298	-2.65774	0.0197336	0.219376	-3.64122	CFL1	NOT
0.443293	6.62939	2.65595	0.0198009	0.219944	-3.5678	VPS4B	NOT
0.541069	6.46113	2.65182	0.0199571	0.221397	-3.5445	EXD2	NOT
-0.392008	5.34287	-2.65162	0.0199646	0.221397	-3.48153	CNPY3	NOT
-0.556723	4.83938	-2.65055	0.0200053	0.221667	-3.44291	MCAT	NOT
0.872321	4.10532	2.64976	0.0200354	0.221733	-3.36678	ATF1	NOT
2.39868	-3.61807	2.6493	0.0200527	0.221733	-3.15992	FCGR1B	UP
1.00392	4.33994	2.6491	0.0200605	0.221733	-3.32133	TMEM45A	UP
0.76851	2.38368	2.648	0.0201025	0.221736	-3.257	TRIM46	NOT
-0.629163	4.77381	-2.64788	0.020107	0.221736	-3.44009	PRMT7	NOT
-0.405808	7.29337	-2.6474	0.0201255	0.221736	-3.61876	SMARCA4	NOT
-0.35235	8.07159	-2.64683	0.0201472	0.221736	-3.63774	MINK1	NOT
-0.371496	5.31303	-2.64609	0.0201757	0.221736	-3.49105	VPS16	NOT
-0.651274	2.57887	-2.64572	0.0201898	0.221736	-3.24709	PMF1	NOT
0.401343	5.0317	2.64566	0.0201922	0.221736	-3.43434	PROSER1	NOT
-1.02883	3.6524	-2.64565	0.0201926	0.221736	-3.31449	DBF4B	DOWN
-0.581333	4.71678	-2.64473	0.020228	0.221736	-3.43573	C17orf51	NOT
0.658064	4.87389	2.64454	0.020235	0.221736	-3.46721	ELOVL4	NOT
-0.358155	4.86141	-2.64438	0.0202414	0.221736	-3.49416	PMS2	NOT
-0.453527	5.10607	-2.64266	0.0203077	0.222006	-3.50067	EPS15L1	NOT
0.597651	4.73222	2.64249	0.0203143	0.222006	-3.43288	GRHL1	NOT
0.530379	3.71937	2.64234	0.0203201	0.222006	-3.33533	UPRT	NOT
-0.32063	9.00553	-2.64203	0.0203318	0.222006	-3.65248	UBB	NOT
0.716375	3.8932	2.64116	0.0203656	0.222195	-3.39813	MAPK11	NOT
-1.07769	1.95732	-2.63988	0.0204153	0.222203	-3.25106	MAML3	DOWN
0.899827	2.16509	2.63963	0.020425	0.222203	-3.17948	SYT17	NOT
1.06679	0.646367	2.63963	0.0204251	0.222203	-3.10034	ZNF790	UP
-0.542631	5.07183	-2.63945	0.0204321	0.222203	-3.44947	INPP5K	NOT
-1.04197	5.43402	-2.63846	0.0204703	0.222439	-3.51672	CHAF1A	DOWN
0.387209	5.122	2.63382	0.0206516	0.224229	-3.46884	MNAT1	NOT
0.6661	3.14888	2.63259	0.0207001	0.224576	-3.32465	METTL21A	NOT
-0.424024	5.29997	-2.63178	0.0207319	0.224629	-3.52219	ZNF142	NOT
-0.527212	4.06882	-2.63162	0.0207383	0.224629	-3.42714	ABHD8	NOT
0.520333	5.86375	2.63086	0.0207681	0.224771	-3.55044	DOCK1	NOT
0.894985	7.01456	2.62997	0.0208033	0.224814	-3.59324	STK40	NOT
0.733819	7.70144	2.62992	0.0208053	0.224814	-3.65039	LRPPRC	NOT
-0.680157	3.59244	-2.62913	0.0208365	0.224971	-3.43252	EGFL7	NOT
-1.29735	-1.15133	-2.62841	0.0208651	0.225099	-3.09948	NCF4	DOWN
0.772881	1.66716	2.62698	0.0209219	0.225518	-3.23894	DLX4	NOT
1.14345	4.61838	2.62659	0.0209372	0.225518	-3.458	ZFC3H1	UP
-1.03569	0.950452	-2.62527	0.0209899	0.22581	-3.26813	KHK	DOWN
0.5424	6.28311	2.62403	0.0210395	0.22581	-3.59521	KLF3	NOT
-0.358803	6.1493	-2.62373	0.0210515	0.22581	-3.58732	NDUFA9	NOT
-0.406286	5.96923	-2.62309	0.0210771	0.22581	-3.58065	DTD1	NOT
0.588567	2.88896	2.623	0.0210806	0.22581	-3.31983	ZNF700	NOT
0.588872	5.4168	2.62299	0.0210807	0.22581	-3.55324	RAB3GAP2	NOT
1.02754	6.17853	2.62298	0.0210814	0.22581	-3.60046	FNDC3A	UP
-1.08308	5.96993	-2.61972	0.0212124	0.226779	-3.63128	IL1A	DOWN
-0.620474	6.31732	-2.6195	0.0212213	0.226779	-3.62554	TSTA3	NOT
0.809138	5.07092	2.61947	0.0212223	0.226779	-3.5105	ZBTB11	NOT
-1.07013	5.99318	-2.61565	0.0213767	0.228205	-3.58636	KIFC1	DOWN
-1.04062	1.04708	-2.61525	0.0213931	0.228205	-3.24121	ERFE	DOWN
-0.77656	5.37	-2.61492	0.0214064	0.228205	-3.5374	CHD1L	NOT
-0.826734	6.42013	-2.61415	0.0214377	0.228359	-3.59592	CDCA5	NOT
-1.02484	6.34383	-2.61257	0.0215021	0.228864	-3.62143	RACGAP1	DOWN
-0.355068	6.51559	-2.61178	0.0215345	0.228998	-3.64635	QRICH1	NOT
0.872434	4.92438	2.61126	0.0215554	0.228998	-3.50643	LIN7C	NOT
0.84696	6.05026	2.61006	0.0216047	0.228998	-3.60338	KMT2C	NOT
0.451648	6.30859	2.61001	0.0216069	0.228998	-3.61511	KDM5A	NOT
-1.53711	2.6003	-2.60972	0.0216187	0.228998	-3.3352	E2F2	DOWN
-0.454464	4.85106	-2.60958	0.0216246	0.228998	-3.53385	ZNF319	NOT
0.657086	5.54289	2.60936	0.0216333	0.228998	-3.57352	EFNA1	NOT
0.691923	3.78745	2.60798	0.0216904	0.229422	-3.42277	HCFC2	NOT
-0.591249	5.07282	-2.60675	0.0217408	0.229452	-3.55728	SH3RF1	NOT
1.59935	0.496805	2.60668	0.0217436	0.229452	-3.13617	ITGA10	UP
0.845805	4.65647	2.60656	0.0217486	0.229452	-3.49118	RBM7	NOT
0.892916	6.07488	2.6062	0.0217635	0.229452	-3.60938	OPA1	NOT
-0.438001	8.8	-2.60585	0.0217782	0.229452	-3.72452	PLXNB2	NOT
-0.469194	4.52178	-2.60522	0.021804	0.229545	-3.52691	SMIM3	NOT
0.789162	5.6012	2.6047	0.0218255	0.229593	-3.57396	EXOC1	NOT
0.853009	4.01371	2.60211	0.0219329	0.230226	-3.45656	NECTIN4	NOT
-0.402445	6.50108	-2.60209	0.0219341	0.230226	-3.65709	CTBP2	NOT
-0.58549	4.55939	-2.60193	0.0219408	0.230226	-3.49515	SAAL1	NOT
-0.863314	5.31177	-2.60118	0.0219717	0.230226	-3.54876	FANCA	NOT
-0.692347	1.50386	-2.59961	0.0220372	0.230226	-3.55988	CXCL5	NOT
-0.512086	7.62387	-2.59945	0.0220442	0.230226	-3.70209	HNRNPF	NOT
-0.840385	1.4326	-2.59932	0.0220496	0.230226	-3.27228	RNFT2	NOT
-0.378388	7.34776	-2.59872	0.0220745	0.230226	-3.69071	TRAM2	NOT
-0.928895	5.5639	-2.5987	0.0220756	0.230226	-3.57977	POLA2	NOT
-0.43476	5.02081	-2.59833	0.0220908	0.230226	-3.56223	FAM53B	NOT
0.425723	5.6491	2.59824	0.0220946	0.230226	-3.59832	CCNT1	NOT
-1.0197	5.95328	-2.59807	0.022102	0.230226	-3.60363	TIMELESS	DOWN
-0.544927	7.69696	-2.59794	0.0221073	0.230226	-3.7012	MTA2	NOT
0.464151	7.37504	2.59702	0.0221458	0.230294	-3.69695	VASP	NOT
-0.467444	9.1094	-2.59697	0.0221479	0.230294	-3.74293	RPL27A	NOT
0.853684	5.55635	2.59517	0.0222237	0.23083	-3.57313	ZNF281	NOT
-0.925573	1.18542	-2.59463	0.0222463	0.23083	-3.23188	PRR22	NOT
0.490058	8.28126	2.59439	0.0222564	0.23083	-3.73067	PLS3	NOT
-0.552372	4.00307	-2.59407	0.0222701	0.23083	-3.40545	AKNA	NOT
-0.357985	4.53606	-2.59289	0.0223201	0.23083	-3.51201	SNAPIN	NOT
0.657896	5.8677	2.59276	0.0223253	0.23083	-3.60753	POLD4	NOT
-0.942274	7.16801	-2.59243	0.0223394	0.23083	-3.69592	PLOD1	NOT
-0.927385	6.59587	-2.5924	0.0223408	0.23083	-3.64744	CD82	NOT
-0.544424	4.57164	-2.5921	0.0223533	0.23083	-3.52743	LSM7	NOT
0.611237	5.49634	2.5913	0.0223872	0.230845	-3.59667	STK26	NOT
-0.538995	5.11539	-2.59126	0.0223889	0.230845	-3.5677	C1orf159	NOT
-0.319768	6.06131	-2.59052	0.0224204	0.230993	-3.66021	PDPK1	NOT
-0.904964	5.16367	-2.58958	0.0224605	0.23123	-3.57912	MTFP1	NOT
-0.96299	5.97874	-2.58831	0.0225145	0.231562	-3.62016	CLN6	NOT
0.605351	3.90295	2.58802	0.022527	0.231562	-3.4664	TMC4	NOT
0.713683	4.40705	2.5876	0.022545	0.23157	-3.50608	KIF16B	NOT
0.785474	3.86289	2.58621	0.0226045	0.23173	-3.427	TGFBR3	NOT
0.660278	3.1592	2.58606	0.0226109	0.23173	-3.33533	IFT27	NOT
0.684354	4.17035	2.58603	0.022612	0.23173	-3.48896	TMEM161B	NOT
-0.700541	6.69821	-2.58457	0.0226748	0.232198	-3.69519	ABCF2	NOT
-1.02641	6.40582	-2.58406	0.0226968	0.23221	-3.67	PRR11	DOWN
0.754515	2.80229	2.58298	0.0227434	0.23221	-3.35985	MLLT3	NOT
0.950917	1.9441	2.58257	0.0227607	0.23221	-3.27821	KANSL1L	NOT
-1.3891	3.38643	-2.58246	0.0227658	0.23221	-3.365	TRAF1	DOWN
-0.339058	6.89447	-2.58192	0.022789	0.23221	-3.70081	TCF25	NOT
-0.588758	6.10789	-2.58178	0.0227952	0.23221	-3.63811	NUP85	NOT
-0.428186	7.1286	-2.5815	0.0228073	0.23221	-3.72436	POLR2E	NOT
1.22398	2.49933	2.58081	0.022837	0.23221	-3.32882	ETFRF1	UP
0.68372	1.55947	2.58062	0.0228449	0.23221	-3.30195	ADAP2	NOT
-0.507233	4.88268	-2.58012	0.0228668	0.23221	-3.57248	DPM2	NOT
-0.415264	4.30444	-2.57998	0.0228727	0.23221	-3.53797	RMND5B	NOT
-1.71465	-2.11549	-2.57976	0.0228823	0.23221	-3.171	IL12RB1	DOWN
0.922731	1.51968	2.57849	0.0229376	0.232589	-3.23028	IL1RL2	NOT
-0.75828	7.09383	-2.57789	0.0229637	0.232589	-3.72747	PLEK2	NOT
0.350721	4.69464	2.57771	0.0229714	0.232589	-3.54969	ZKSCAN5	NOT
-0.442715	6.2943	-2.57699	0.0230028	0.232734	-3.69666	UBE2Q1	NOT
-0.815417	5.64494	-2.57642	0.0230276	0.232809	-3.67314	CDCA7L	NOT
0.854304	1.53368	2.57402	0.0231327	0.233698	-3.25346	ZNF18	NOT
-0.47987	5.08146	-2.57263	0.0231934	0.234104	-3.61482	B3GALT6	NOT
1.07429	3.27551	2.57143	0.0232461	0.234104	-3.4435	NEK1	UP
0.648875	2.10194	2.57134	0.02325	0.234104	-3.39168	LPAR3	NOT
-0.359868	8.42222	-2.57076	0.0232758	0.234104	-3.77901	XRCC5	NOT
-0.69462	3.77236	-2.57022	0.0232996	0.234104	-3.50121	BCL7C	NOT
-0.444022	5.54842	-2.56959	0.0233274	0.234104	-3.66701	CECR5	NOT
-2.84097	-3.18499	-2.56942	0.023335	0.234104	-3.2353	ZP4	DOWN
1.4924	3.24686	2.56927	0.0233414	0.234104	-3.40967	ZNF267	UP
-0.510081	3.73108	-2.56886	0.0233597	0.234104	-3.49324	DTNBP1	NOT
0.459827	4.74532	2.56867	0.023368	0.234104	-3.5453	B4GALT4	NOT
-1.31094	5.54953	-2.56863	0.0233697	0.234104	-3.64659	KIF18B	DOWN
-0.934119	-0.633871	-2.56838	0.023381	0.234104	-3.19874	YY2	NOT
-1.02329	0.165793	-2.56745	0.0234219	0.23434	-3.25754	GPLD1	DOWN
-0.419112	6.66568	-2.56669	0.0234557	0.234505	-3.73448	NUP188	NOT
-1.05722	5.15522	-2.56534	0.0235159	0.234779	-3.67344	NFIX	DOWN
0.828846	3.10462	2.56512	0.0235255	0.234779	-3.40472	TLCD2	NOT
-1.24383	3.24802	-2.5649	0.0235353	0.234779	-3.47995	WDR76	DOWN
2.87349	-1.26764	2.56372	0.0235882	0.234966	-3.21165	FGF19	UP
-0.956532	3.06446	-2.5637	0.0235888	0.234966	-3.41873	CDC25C	NOT
0.942397	2.44681	2.56232	0.0236507	0.23537	-3.37172	FAM175A	NOT
-1.22737	5.0033	-2.56202	0.0236642	0.23537	-3.57243	ANXA8	DOWN
0.624049	3.71713	2.56027	0.0237426	0.235976	-3.48257	YAF2	NOT
1.75786	1.70095	2.55898	0.0238006	0.236379	-3.24334	NEXN	UP
-0.401155	6.27264	-2.55841	0.0238264	0.236461	-3.70639	SETD3	NOT
0.588892	4.69556	2.5559	0.0239397	0.237182	-3.59124	TMEM102	NOT
0.510687	3.5005	2.55548	0.0239585	0.237182	-3.48136	NAAA	NOT
0.746416	5.3362	2.55528	0.023968	0.237182	-3.63043	SYNJ2BP	NOT
-0.987224	4.71606	-2.55468	0.023995	0.237182	-3.56734	ATF5	NOT
0.479433	5.47176	2.55395	0.0240283	0.237182	-3.66407	FKBP3	NOT
1.21498	2.58206	2.55391	0.0240298	0.237182	-3.36774	ZNF484	UP
-0.365546	5.82246	-2.55362	0.0240433	0.237182	-3.68936	NFYC	NOT
-0.756464	6.72287	-2.5533	0.0240579	0.237182	-3.74895	POLE	NOT
-0.549297	3.34463	-2.55313	0.0240656	0.237182	-3.48555	ZNF213	NOT
-0.725627	5.68104	-2.55293	0.0240747	0.237182	-3.68299	SLC25A10	NOT
-0.430927	4.93146	-2.55246	0.0240961	0.23722	-3.60962	KAT5	NOT
-0.908502	3.69942	-2.55015	0.0242013	0.237946	-3.49339	CENPW	NOT
0.688528	2.82181	2.55007	0.0242051	0.237946	-3.46847	RASAL1	NOT
0.402548	6.52263	2.54936	0.0242379	0.238095	-3.73131	WBP11	NOT
0.961414	1.09329	2.54838	0.0242824	0.238359	-3.25897	PROX2	NOT
0.469855	5.75199	2.54759	0.0243189	0.238411	-3.69936	UBE2B	NOT
-0.821124	2.46505	-2.54718	0.0243377	0.238411	-3.45505	PLLP	NOT
-0.474491	5.58171	-2.54712	0.0243406	0.238411	-3.66151	SLC10A3	NOT
-1.03487	6.12874	-2.54519	0.0244294	0.238961	-3.72419	PLK1	DOWN
1.10816	1.75841	2.54513	0.0244321	0.238961	-3.30782	GAL3ST4	UP
-0.559735	5.57058	-2.54462	0.024456	0.238965	-3.6582	CSTF2	NOT
1.04864	0.685141	2.54414	0.0244781	0.238965	-3.27097	ZNF737	UP
0.677101	2.16896	2.54398	0.0244856	0.238965	-3.38317	LACE1	NOT
0.657957	4.58112	2.54264	0.0245476	0.239064	-3.59193	DDAH2	NOT
-0.925791	3.67581	-2.54263	0.0245482	0.239064	-3.52077	SKA1	NOT
0.339317	6.72748	2.54259	0.0245501	0.239064	-3.76367	C6orf62	NOT
-0.517734	6.70478	-2.54223	0.0245666	0.239064	-3.74879	TMEM109	NOT
-0.602645	3.37424	-2.54097	0.0246253	0.239162	-3.52114	DHODH	NOT
-0.511609	5.94184	-2.54053	0.0246456	0.239162	-3.73254	GUSB	NOT
-1.06284	-1.71883	-2.54022	0.0246601	0.239162	-3.22534	KSR2	DOWN
-0.453146	7.84981	-2.54016	0.0246627	0.239162	-3.81199	PPP4R1	NOT
0.429909	1.70193	2.54011	0.0246652	0.239162	-3.56632	DZIP1	NOT
-0.483242	4.5284	-2.53969	0.024685	0.239182	-3.60823	ILKAP	NOT
-0.717428	5.66417	-2.53912	0.0247114	0.239267	-3.73713	CTDSPL	NOT
0.865487	3.77919	2.53706	0.0248079	0.239713	-3.57619	ITGB8	NOT
0.382622	7.21935	2.53678	0.0248209	0.239713	-3.79615	SPATS2L	NOT
-0.667756	7.05848	-2.53641	0.0248382	0.239713	-3.78188	PTGFRN	NOT
0.574326	4.3797	2.53595	0.0248599	0.239713	-3.56861	OXLD1	NOT
0.976223	3.16908	2.53571	0.0248714	0.239713	-3.49437	MOSPD2	NOT
-0.474636	3.65406	-2.53564	0.0248745	0.239713	-3.55536	TRIM3	NOT
0.893693	0.436353	2.53549	0.0248817	0.239713	-3.27528	GCNA	NOT
-0.611958	9.03296	-2.53504	0.0249026	0.239743	-3.85091	RPS4X	NOT
-0.475041	7.05964	-2.53349	0.0249756	0.240263	-3.80342	MBD3	NOT
-0.777336	5.95753	-2.53284	0.0250063	0.240263	-3.73875	PKMYT1	NOT
-0.926924	5.21802	-2.53252	0.0250217	0.240263	-3.64819	CTSS	NOT
-0.417795	6.26883	-2.53127	0.0250808	0.240263	-3.75887	PAF1	NOT
0.742928	4.10025	2.53094	0.0250962	0.240263	-3.58118	BICDL2	NOT
-0.451298	4.89908	-2.53035	0.0251243	0.240263	-3.65671	TDP1	NOT
0.290607	6.834	2.53028	0.0251274	0.240263	-3.7872	TNPO3	NOT
0.38823	5.50229	2.53016	0.0251334	0.240263	-3.68309	ATF7	NOT
1.06489	5.45481	2.53015	0.0251339	0.240263	-3.69277	LCOR	UP
0.355812	7.7018	2.53014	0.0251345	0.240263	-3.81813	OAT	NOT
0.473721	4.04695	2.5292	0.0251787	0.240516	-3.59138	SDCCAG8	NOT
-0.37636	5.32147	-2.52858	0.0252082	0.240519	-3.68556	SARS2	NOT
0.915316	1.1229	2.52845	0.0252147	0.240519	-3.30905	ZNF93	NOT
0.804474	2.65569	2.52777	0.0252473	0.24066	-3.38921	CRIP1	NOT
-0.415906	6.2126	-2.52702	0.025283	0.240691	-3.76481	CPTP	NOT
-0.639341	3.82135	-2.52626	0.0253192	0.240691	-3.5693	C22orf39	NOT
1.81344	-1.48361	2.52614	0.025325	0.240691	-3.25742	CD72	UP
-0.561783	4.30495	-2.52573	0.0253443	0.240691	-3.682	VPS26B	NOT
-0.476178	4.63923	-2.52563	0.0253492	0.240691	-3.65353	RFWD2	NOT
-0.396012	5.06709	-2.52507	0.0253763	0.240691	-3.70277	TFDP2	NOT
-1.23749	2.41268	-2.5248	0.0253892	0.240691	-3.42016	EBI3	DOWN
-0.49353	6.64159	-2.52472	0.0253931	0.240691	-3.76495	AHCYL1	NOT
-0.340188	8.30075	-2.52386	0.0254343	0.240913	-3.85541	ADRM1	NOT
-1.07361	5.50209	-2.5226	0.0254948	0.241205	-3.71673	CIT	DOWN
0.73312	2.35307	2.52236	0.0255062	0.241205	-3.42078	ST3GAL6	NOT
0.560886	3.15597	2.5221	0.0255187	0.241205	-3.52456	TNFSF13	NOT
0.547301	2.73717	2.52118	0.0255632	0.241374	-3.51115	PARD6G	NOT
-0.365956	5.34283	-2.52085	0.0255789	0.241374	-3.72816	USF1	NOT
0.620045	3.28931	2.52017	0.0256121	0.241374	-3.54637	TTC39A	NOT
-0.578538	4.75076	-2.51996	0.0256219	0.241374	-3.66408	ZMYND19	NOT
0.771798	4.67183	2.51988	0.025626	0.241374	-3.63426	CYB5R4	NOT
-0.805419	3.52442	-2.51928	0.0256552	0.241449	-3.53619	FAM167A	NOT
1.30283	-1.67958	2.51898	0.0256697	0.241449	-3.25888	DLEU7	UP
0.519017	4.60131	2.51617	0.0258061	0.242563	-3.62835	ALG13	NOT
-0.423259	5.08399	-2.51483	0.0258712	0.243006	-3.71615	RBSN	NOT
0.734194	1.76055	2.5144	0.0258922	0.243034	-3.39165	LAMA2	NOT
2.00344	-1.81983	2.5137	0.0259268	0.243167	-3.30572	NKAIN4	UP
-0.447889	4.44202	-2.51338	0.0259424	0.243167	-3.61477	MED19	NOT
1.08995	2.41136	2.51255	0.0259827	0.243376	-3.41851	SEC31B	UP
-1.61902	-1.78405	-2.51127	0.0260457	0.243798	-3.26753	KRT78	DOWN
1.38715	1.75065	2.50972	0.026122	0.24428	-3.39666	ZNF678	UP
-0.763918	-0.248907	-2.50949	0.0261335	0.24428	-3.28756	44258	NOT
0.660162	4.22326	2.5086	0.0261774	0.244522	-3.5393	IL1R1	NOT
-0.401438	6.96211	-2.50752	0.0262307	0.24485	-3.85462	FBXL18	NOT
-0.510457	5.29052	-2.50654	0.0262792	0.245133	-3.73316	PLEKHF1	NOT
0.537194	4.89953	2.50595	0.0263083	0.245235	-3.65115	ARL4D	NOT
-0.425542	4.39399	-2.50312	0.0264489	0.246319	-3.68353	NTAN1	NOT
-0.71615	5.53257	-2.50245	0.0264824	0.246319	-3.78475	PSPC1	NOT
-0.320183	7.61877	-2.50221	0.0264944	0.246319	-3.87692	UBE2L3	NOT
-0.68125	6.7285	-2.50215	0.0264975	0.246319	-3.83157	POLD1	NOT
-0.439163	4.5311	-2.50112	0.026549	0.246628	-3.66093	FAM193A	NOT
-0.810905	6.25128	-2.50038	0.0265862	0.246698	-3.8258	TONSL	NOT
0.962179	3.33915	2.49989	0.0266109	0.246698	-3.56037	PIK3R1	NOT
1.42104	-2.11371	2.49974	0.0266182	0.246698	-3.29661	SNCAIP	UP
0.607213	7.93383	2.49951	0.0266296	0.246698	-3.87824	PPT1	NOT
-0.666584	7.59123	-2.49823	0.026694	0.247125	-3.8863	PHB2	NOT
-0.278087	7.40982	-2.49752	0.02673	0.247137	-3.88432	ATN1	NOT
-0.654857	4.60888	-2.49748	0.0267318	0.247137	-3.70848	SIK2	NOT
0.740248	7.69349	2.49643	0.0267849	0.247458	-3.88042	KLF6	NOT
-0.296752	7.67675	-2.49516	0.0268488	0.247555	-3.89922	CYFIP1	NOT
0.438582	5.71179	2.49504	0.026855	0.247555	-3.7927	PIK3R4	NOT
-1.01756	6.60756	-2.49471	0.0268718	0.247555	-3.86339	DHX15	DOWN
0.46738	6.92751	2.494	0.0269075	0.247555	-3.85375	WSB1	NOT
0.555429	7.54964	2.49393	0.0269111	0.247555	-3.88359	OGT	NOT
1.29347	2.91533	2.49378	0.0269189	0.247555	-3.44643	S1PR1	UP
-0.926898	4.6626	-2.49339	0.0269387	0.247555	-3.72565	CYB5A	NOT
0.469711	6.32749	2.49332	0.0269421	0.247555	-3.80697	PLEKHM1	NOT
0.914628	1.77126	2.49288	0.0269644	0.247592	-3.46202	SEMA3D	NOT
0.72571	2.70426	2.49234	0.026992	0.247677	-3.49413	CASC10	NOT
-1.2993	1.77911	-2.49127	0.0270464	0.248008	-3.42027	DHRS2	DOWN
0.474998	4.44045	2.49081	0.0270698	0.248032	-3.65544	NLK	NOT
-0.469975	2.32752	-2.49019	0.0271016	0.248032	-3.77935	PRDX2	NOT
-0.919127	5.20782	-2.49014	0.0271041	0.248032	-3.75426	TMEM201	NOT
-0.429993	5.24466	-2.4897	0.0271267	0.24807	-3.73271	VPS37C	NOT
-0.401487	7.84632	-2.48923	0.0271505	0.24812	-3.90536	CST3	NOT
-0.35059	6.45018	-2.48884	0.0271708	0.248138	-3.82726	ERAL1	NOT
0.44306	3.96934	2.48803	0.027212	0.248271	-3.63392	NUBPL	NOT
-0.536011	7.46732	-2.48777	0.0272255	0.248271	-3.89758	HNRNPAB	NOT
-0.890028	4.28287	-2.48731	0.027249	0.248271	-3.68854	FBXO5	NOT
-0.694121	4.81473	-2.48703	0.0272636	0.248271	-3.74909	IKBKE	NOT
0.713474	3.34678	2.48674	0.0272781	0.248271	-3.56487	ZNF736	NOT
0.401506	6.9549	2.48572	0.0273306	0.248271	-3.88828	CMTM6	NOT
0.285105	7.20877	2.48569	0.0273324	0.248271	-3.89181	DIP2B	NOT
-0.567997	5.32437	-2.48569	0.0273324	0.248271	-3.7781	OLFML2A	NOT
-0.384011	6.21525	-2.48513	0.0273611	0.248365	-3.82499	BASP1	NOT
-0.407779	5.2662	-2.48381	0.0274291	0.248814	-3.78717	RAD54L2	NOT
0.537786	2.74485	2.48222	0.0275113	0.248974	-3.63339	COL9A3	NOT
0.671635	4.91027	2.48212	0.0275168	0.248974	-3.76359	UBR3	NOT
0.39055	6.87946	2.48141	0.0275535	0.248974	-3.87596	DNAJA2	NOT
0.852057	4.90147	2.48109	0.0275702	0.248974	-3.75323	TRIM2	NOT
0.345613	8.74589	2.48069	0.027591	0.248974	-3.9422	44441	NOT
0.662867	3.32668	2.48051	0.0276002	0.248974	-3.59044	ALKBH8	NOT
-0.959463	5.17349	-2.48035	0.0276088	0.248974	-3.78646	NUSAP1	NOT
-0.549512	2.82381	-2.48029	0.0276117	0.248974	-3.58153	CCNO	NOT
0.631318	3.86515	2.47982	0.0276362	0.248974	-3.64492	SESN1	NOT
0.273693	7.80003	2.47968	0.0276435	0.248974	-3.9213	PPA1	NOT
-0.826492	4.93142	-2.47956	0.0276494	0.248974	-3.79332	ELOVL6	NOT
0.350171	6.9313	2.47898	0.0276796	0.249056	-3.86033	ATP5F1	NOT
-0.70536	3.45743	-2.4778	0.0277413	0.249056	-3.52575	PTPRM	NOT
0.470221	3.12166	2.47772	0.0277453	0.249056	-3.55037	TMEM128	NOT
1.3485	-1.57291	2.4777	0.0277465	0.249056	-3.31413	CAMK4	UP
0.806176	5.07071	2.47762	0.0277507	0.249056	-3.76266	AGGF1	NOT
0.587523	3.2636	2.47574	0.027849	0.249715	-3.64636	DIXDC1	NOT
-0.458985	7.07617	-2.47491	0.0278929	0.249715	-3.90626	HNRNPA0	NOT
1.06947	1.76917	2.47462	0.0279079	0.249715	-3.44011	ZNF615	UP
0.932924	-2.91836	2.47449	0.0279146	0.249715	-3.32692	XKR6	NOT
-0.882443	5.69207	-2.47445	0.0279166	0.249715	-3.82773	UBL4A	NOT
-0.507645	6.1984	-2.4729	0.0279985	0.249938	-3.86288	KXD1	NOT
-0.412658	5.1003	-2.47279	0.0280043	0.249938	-3.77022	DHX35	NOT
0.349367	6.16399	2.47276	0.0280058	0.249938	-3.86486	IDH3A	NOT
-0.477246	4.54442	-2.47257	0.0280155	0.249938	-3.74929	SNX29	NOT
-0.407587	6.84969	-2.47171	0.0280611	0.250179	-3.90349	FARSA	NOT
-0.386206	8.47527	-2.47042	0.0281295	0.250478	-3.9604	KDELR2	NOT
1.07124	7.01402	2.47019	0.0281416	0.250478	-3.88645	BHLHE40	UP
0.724764	1.21972	2.46976	0.0281644	0.250478	-3.41743	ZNF836	NOT
-0.894715	4.0368	-2.46907	0.0282007	0.250478	-3.68752	POC1A	NOT
0.559308	6.38213	2.46824	0.028245	0.250478	-3.87774	DGKA	NOT
-0.530085	6.38428	-2.46812	0.0282513	0.250478	-3.88308	MRPS2	NOT
0.74821	5.16245	2.46776	0.0282703	0.250478	-3.78327	RALGPS2	NOT
0.902523	5.51665	2.46745	0.0282868	0.250478	-3.8316	PPP4R2	NOT
0.996921	0.919839	2.46707	0.0283071	0.250478	-3.40647	TLL1	NOT
0.437337	5.54809	2.46706	0.0283075	0.250478	-3.81389	CASK	NOT
0.579578	5.92176	2.46648	0.0283386	0.250478	-3.79817	EPS8	NOT
0.574541	4.29173	2.46616	0.0283554	0.250478	-3.71378	DCUN1D3	NOT
-0.71545	4.0986	-2.46595	0.0283669	0.250478	-3.6685	PXMP2	NOT
-0.59824	5.3276	-2.46552	0.0283897	0.250478	-3.80059	IL27RA	NOT
-2.02258	-2.50338	-2.46541	0.0283954	0.250478	-3.34881	MEI1	DOWN
-0.45779	6.86072	-2.46534	0.0283994	0.250478	-3.92078	IL4R	NOT
-0.556401	4.64884	-2.46514	0.0284099	0.250478	-3.76632	TEX264	NOT
-0.538754	5.35399	-2.46455	0.0284417	0.250595	-3.82629	MTFR1	NOT
-0.765016	6.76904	-2.46351	0.0284972	0.250921	-3.91204	TRIP13	NOT
-0.558653	6.41479	-2.46299	0.0285251	0.251003	-3.88781	MED24	NOT
0.828114	5.33379	2.46227	0.0285638	0.251179	-3.81646	DMTF1	NOT
-0.683683	5.39049	-2.46138	0.0286115	0.251435	-3.8033	UBR7	NOT
0.81809	3.66802	2.4609	0.0286373	0.251498	-3.63076	FRMD5	NOT
-0.603168	4.60394	-2.45938	0.0287196	0.251699	-3.72161	P3H1	NOT
-0.613266	2.61445	-2.45937	0.02872	0.251699	-3.56967	SRR	NOT
0.677259	4.53935	2.45925	0.0287263	0.251699	-3.74973	RAD17	NOT
0.412196	5.97705	2.45903	0.0287384	0.251699	-3.86109	LDB1	NOT
-0.364854	4.3881	-2.45875	0.0287534	0.251699	-3.75446	VPS33B	NOT
-0.609152	1.88438	-2.45831	0.0287773	0.2517	-3.4878	ITPKA	NOT
0.529967	2.7004	2.45806	0.0287908	0.2517	-3.57844	TBCK	NOT
-0.448352	6.25635	-2.45657	0.0288714	0.252023	-3.90093	RAPGEF1	NOT
-0.333368	5.59972	-2.45651	0.028875	0.252023	-3.82959	MED29	NOT
-0.632845	5.46628	-2.45635	0.0288836	0.252023	-3.8622	PITPNM2	NOT
0.978452	0.50274	2.45465	0.0289758	0.252663	-3.37314	HIST1H4K	NOT
-0.510191	5.65211	-2.45412	0.029005	0.252755	-3.86263	RANBP3	NOT
-0.460315	5.42213	-2.45285	0.0290739	0.252908	-3.85124	DENND1A	NOT
0.571503	5.10595	2.45284	0.0290747	0.252908	-3.81704	AIMP1	NOT
-0.668421	4.65631	-2.45273	0.0290807	0.252908	-3.79542	PCDHGC3	NOT
2.38253	-2.96484	2.45242	0.0290975	0.252908	-3.42814	RNF150	UP
-0.421717	4.12897	-2.45189	0.0291265	0.252998	-3.71802	ZBTB22	NOT
-0.529692	4.56843	-2.45111	0.029169	0.253204	-3.75461	LYRM4	NOT
0.664057	6.1274	2.45025	0.0292166	0.253426	-3.89504	CTR9	NOT
-0.537332	5.81868	-2.4496	0.029252	0.253426	-3.88801	IMP4	NOT
0.544616	3.49911	2.44952	0.0292562	0.253426	-3.66675	ICAM5	NOT
-0.585345	6.39309	-2.44898	0.0292859	0.253426	-3.92299	SYNJ2	NOT
-0.833365	6.30593	-2.44894	0.0292884	0.253426	-3.93084	DUSP7	NOT
-0.41004	8.19331	-2.44822	0.0293278	0.253445	-3.99507	ARPC1A	NOT
0.422725	5.76384	2.44795	0.0293431	0.253445	-3.87329	PATJ	NOT
-0.398591	5.75272	-2.44781	0.0293508	0.253445	-3.86691	SLC9A3R1	NOT
-0.448473	4.88529	-2.44754	0.0293657	0.253445	-3.78832	B4GALT7	NOT
-1.18343	4.35819	-2.44651	0.0294225	0.253774	-3.81074	HR	DOWN
-0.314936	9.75556	-2.44366	0.02958	0.254969	-4.01932	RPL10	NOT
-0.454549	6.39762	-2.44324	0.0296036	0.25501	-3.94155	EDEM1	NOT
-0.761207	6.94603	-2.44263	0.0296376	0.255051	-3.95184	RELA	NOT
1.02573	4.12815	2.44247	0.0296461	0.255051	-3.72231	TTC14	UP
0.305043	5.5299	2.44175	0.0296862	0.255068	-3.86044	TIPRL	NOT
-0.569278	3.41756	-2.44122	0.0297158	0.255068	-3.65597	MORN2	NOT
0.523894	5.28488	2.44059	0.0297512	0.255068	-3.84217	DCBLD1	NOT
1.08395	4.32856	2.44055	0.0297537	0.255068	-3.75739	MPHOSPH10	UP
-0.431532	5.42513	-2.43997	0.0297858	0.255068	-3.87574	TMEM70	NOT
0.700459	4.28037	2.43948	0.0298133	0.255068	-3.7564	ACTR6	NOT
0.70028	3.57069	2.43874	0.0298546	0.255068	-3.65367	ZNF211	NOT
-0.918565	9.30351	-2.43863	0.0298607	0.255068	-4.02438	PTMA	NOT
1.89716	-2.38879	2.43805	0.0298932	0.255068	-3.38891	WNT16	UP
0.440503	3.7919	2.43774	0.0299108	0.255068	-3.72296	RNF214	NOT
-0.801137	8.79857	-2.43759	0.0299191	0.255068	-4.02186	PTBP1	NOT
-1.20531	-1.89272	-2.43711	0.0299461	0.255068	-3.39636	S100A8	DOWN
-0.665297	2.84689	-2.43709	0.0299474	0.255068	-3.61515	TEX30	NOT
-2.67155	-2.9456	-2.43643	0.0299845	0.255068	-3.38441	MAP2K6	DOWN
0.55331	6.68432	2.43593	0.0300125	0.255068	-3.92645	KLHDC3	NOT
-0.493713	4.88623	-2.43562	0.0300302	0.255068	-3.81379	XRCC1	NOT
0.302847	8.37079	2.43503	0.0300632	0.255068	-4.0128	GHITM	NOT
0.517062	7.14654	2.43409	0.0301162	0.255068	-3.97054	AK4	NOT
0.480208	6.30747	2.43392	0.0301259	0.255068	-3.93597	CPSF2	NOT
1.59583	-0.69879	2.43356	0.0301463	0.255068	-3.38034	HIST1H4E	UP
1.11178	6.22708	2.43355	0.0301469	0.255068	-3.92258	USO1	UP
-0.795994	-0.235316	-2.43347	0.0301511	0.255068	-3.4818	LMF1	NOT
0.809737	0.626117	2.43307	0.0301738	0.255068	-3.41536	CFAP70	NOT
0.784664	1.86953	2.433	0.030178	0.255068	-3.54521	AVIL	NOT
0.425214	5.2559	2.43294	0.0301813	0.255068	-3.85464	ZBED4	NOT
-0.776323	3.85999	-2.4328	0.0301894	0.255068	-3.75471	PELI3	NOT
0.725511	5.10336	2.43275	0.0301924	0.255068	-3.81301	AP5M1	NOT
-0.790497	1.40646	-2.43265	0.0301976	0.255068	-3.51705	SETMAR	NOT
-0.98184	4.139	-2.43259	0.0302009	0.255068	-3.75506	HMOX1	NOT
-0.638636	4.75403	-2.43235	0.0302147	0.255068	-3.83592	IL6	NOT
1.11978	0.113975	2.43189	0.0302409	0.255131	-3.39277	LILRB3	UP
-0.854129	6.15661	-2.43006	0.0303446	0.255726	-3.94405	C11orf68	NOT
0.513001	7.21477	2.42998	0.0303494	0.255726	-3.97732	AGPS	NOT
1.43923	-2.77786	2.42888	0.0304123	0.256097	-3.3985	GAL	UP
-0.715568	4.84809	-2.42761	0.0304846	0.256546	-3.84428	POLD3	NOT
-0.403283	6.09851	-2.42686	0.0305274	0.256697	-3.95058	CLPP	NOT
-0.510301	7.79802	-2.42663	0.0305407	0.256697	-4.02505	UNC13D	NOT
0.389904	5.20316	2.42553	0.0306035	0.257066	-3.88158	OSBPL1A	NOT
1.44415	-0.560305	2.4252	0.0306226	0.257066	-3.38832	C2orf88	UP
-0.367242	5.32775	-2.42456	0.0306596	0.257074	-3.86786	GYG1	NOT
0.472512	6.02951	2.42452	0.0306616	0.257074	-3.92132	CDIPT	NOT
0.787181	5.06759	2.42301	0.0307486	0.257643	-3.87547	KRIT1	NOT
-2.66146	4.54625	-2.42256	0.0307749	0.257704	-3.71416	SERPINB2	DOWN
0.420661	5.92128	2.42071	0.0308813	0.258308	-3.93223	SLC35A2	NOT
-0.870467	3.27886	-2.42049	0.0308944	0.258308	-3.74578	ETV7	NOT
0.732921	1.58315	2.42027	0.0309073	0.258308	-3.51294	TMPRSS9	NOT
0.451844	3.0744	2.41998	0.0309235	0.258308	-3.64396	ZNF75D	NOT
-0.463128	4.29107	-2.41937	0.0309593	0.258362	-3.79868	CCDC115	NOT
-0.628436	3.1946	-2.41914	0.0309727	0.258362	-3.71288	KCTD7	NOT
-0.7065	5.10555	-2.41888	0.0309874	0.258362	-3.87933	PGP	NOT
-0.628157	6.71539	-2.41855	0.031007	0.258366	-3.98012	NELFCD	NOT
0.392736	7.26952	2.41812	0.031032	0.258403	-4.00694	OXSR1	NOT
0.461227	3.76208	2.41756	0.0310641	0.258403	-3.74799	ZNF200	NOT
-0.423225	5.26209	-2.41702	0.0310955	0.258403	-3.92007	SPAG1	NOT
0.315185	6.84779	2.41701	0.0310962	0.258403	-3.99663	SEC11A	NOT
0.543234	4.15219	2.41673	0.0311125	0.258403	-3.80253	C16orf52	NOT
-1.0483	0.55958	-2.4165	0.0311262	0.258403	-3.48536	GTF2IRD2	DOWN
1.07435	3.23733	2.41561	0.0311783	0.258623	-3.67493	HES7	UP
0.28861	7.50093	2.41539	0.031191	0.258623	-4.02696	PSMA4	NOT
-0.66473	6.51054	-2.41465	0.0312343	0.258721	-3.97635	RFWD3	NOT
-0.375093	7.40326	-2.41436	0.0312511	0.258721	-4.03739	TRRAP	NOT
-0.535444	3.86113	-2.41404	0.0312698	0.258721	-3.77707	CCDC22	NOT
-1.2813	5.65178	-2.41386	0.0312802	0.258721	-3.93277	ESPL1	DOWN
-0.84176	5.66329	-2.41325	0.0313161	0.258721	-3.89089	XRCC3	NOT
0.476554	2.70512	2.41294	0.0313347	0.258721	-3.67418	TAMM41	NOT
-0.473359	5.54348	-2.41263	0.0313527	0.258721	-3.93646	NDUFB10	NOT
0.417554	6.82602	2.41257	0.031356	0.258721	-4.00135	HSD17B12	NOT
0.674601	5.00783	2.41178	0.0314023	0.258944	-3.86976	ULBP2	NOT
0.689808	5.30089	2.41097	0.0314503	0.259182	-3.93277	N4BP2L2	NOT
0.7004	-2.28221	2.4104	0.0314837	0.259299	-3.48271	AADAC	NOT
-1.19375	1.52287	-2.4097	0.031525	0.259481	-3.53543	SPRR2D	DOWN
-1.55237	4.83175	-2.40932	0.0315476	0.259508	-3.83498	APOBEC3G	DOWN
0.811667	5.71751	2.40783	0.0316359	0.260076	-3.95188	CCNG2	NOT
0.773762	0.0544891	2.40731	0.0316663	0.260168	-3.44964	TUBA8	NOT
0.703881	0.522241	2.40622	0.0317311	0.260473	-3.5824	RASGRF2	NOT
-0.287408	8.98175	-2.40579	0.0317567	0.260473	-4.07729	SLC25A3	NOT
-0.428965	5.69916	-2.40543	0.0317781	0.260473	-3.93256	DCTN3	NOT
-1.03051	0.036128	-2.4053	0.0317856	0.260473	-3.44765	MYH11	DOWN
0.420637	3.23206	2.40476	0.0318178	0.260473	-3.79013	E2F5	NOT
1.14616	1.42531	2.40434	0.0318432	0.260473	-3.5417	ZNF181	UP
1.8443	3.10488	2.40429	0.0318459	0.260473	-3.62715	LOC101928841	UP
-0.900754	-0.117531	-2.40409	0.0318577	0.260473	-3.43869	NRL	NOT
-0.665946	5.53298	-2.40372	0.0318799	0.260483	-3.9505	DUT	NOT
-0.552463	5.65219	-2.40343	0.0318975	0.260483	-3.94532	SPRYD3	NOT
0.68283	4.72768	2.40128	0.0320262	0.260702	-3.84761	ZNF587	NOT
-0.962444	5.48658	-2.40081	0.0320542	0.260702	-3.95349	CCNF	NOT
0.556302	4.07533	2.40081	0.0320543	0.260702	-3.81938	FASTKD1	NOT
0.32545	7.56231	2.40079	0.0320555	0.260702	-4.04791	CHD8	NOT
0.751988	4.72432	2.4001	0.0320967	0.260702	-3.87643	MTUS1	NOT
-0.532088	8.95937	-2.39967	0.0321229	0.260702	-4.08189	COTL1	NOT
0.579665	5.0818	2.39921	0.0321505	0.260702	-3.91736	SUCLA2	NOT
0.558895	5.79255	2.3991	0.0321567	0.260702	-3.94908	ISG20L2	NOT
-0.547653	6.13576	-2.39891	0.0321684	0.260702	-3.98298	FBLN1	NOT
-0.683815	7.09343	-2.39889	0.0321698	0.260702	-4.05498	JADE2	NOT
-0.471293	4.38626	-2.39852	0.0321919	0.260702	-3.84895	TMEM64	NOT
-0.779614	6.17519	-2.39812	0.032216	0.260702	-4.0077	RABL6	NOT
1.26489	2.13852	2.39802	0.0322219	0.260702	-3.61154	LCA5	UP
-0.662465	3.66267	-2.39796	0.0322256	0.260702	-3.7745	BLOC1S1	NOT
-0.410133	8.03815	-2.39778	0.0322364	0.260702	-4.07832	BCL9L	NOT
0.675998	10.2127	2.3977	0.0322413	0.260702	-4.10225	HSP90AA1	NOT
-0.921635	5.50485	-2.39752	0.0322523	0.260702	-3.92346	KIF4A	NOT
-0.756107	3.93715	-2.39679	0.0322962	0.260828	-3.87466	MTSS1	NOT
0.519967	6.73781	2.39622	0.0323307	0.260828	-4.02086	PRKCI	NOT
0.322434	6.80258	2.39592	0.0323489	0.260828	-4.03214	PSMD14	NOT
-0.560831	8.3618	-2.39563	0.0323663	0.260828	-4.08807	ARPC1B	NOT
-0.978946	-0.346415	-2.39542	0.0323792	0.260828	-3.46393	SIRPB1	NOT
-1.26471	0.738511	-2.39534	0.0323838	0.260828	-3.51949	ASB9	DOWN
-0.278995	7.61151	-2.39408	0.0324601	0.261287	-4.07464	DBNL	NOT
0.541191	4.58232	2.39303	0.0325244	0.261504	-3.87498	ZNF623	NOT
-0.332873	5.16666	-2.39291	0.0325314	0.261504	-3.90282	POLR3C	NOT
-0.915723	7.15424	-2.39268	0.0325452	0.261504	-4.06563	GNA12	NOT
-0.561878	7.16966	-2.39082	0.0326591	0.262113	-4.04157	UBE2S	NOT
-0.729949	2.96308	-2.3908	0.0326599	0.262113	-3.71255	MAGEE1	NOT
0.393186	6.00183	2.39042	0.0326834	0.262146	-3.94198	PDGFC	NOT
-0.943679	1.44445	-2.38958	0.0327349	0.262403	-3.8244	PI3	NOT
-0.729852	4.87331	-2.38909	0.0327649	0.262451	-3.88015	TMEM51	NOT
-0.411676	4.6225	-2.38816	0.0328219	0.262451	-3.89719	SNRNP25	NOT
0.796177	2.41292	2.38784	0.032841	0.262451	-3.66648	ZNF431	NOT
0.488715	6.71034	2.38781	0.0328429	0.262451	-4.01806	VPS25	NOT
0.665855	5.25376	2.38767	0.0328517	0.262451	-3.92635	SYF2	NOT
-0.707015	4.64272	-2.38708	0.0328882	0.262451	-3.90123	MREG	NOT
-0.747547	5.41278	-2.3868	0.0329053	0.262451	-3.9568	CCNYL1	NOT
-0.593845	2.95278	-2.38674	0.0329091	0.262451	-3.74318	SEMA4A	NOT
0.46269	7.2196	2.38663	0.0329157	0.262451	-4.05496	GDI1	NOT
0.916287	0.834203	2.38624	0.0329394	0.262483	-3.52611	ERCC5	NOT
1.38954	-0.579585	2.38497	0.0330178	0.262483	-3.44428	UNC5CL	UP
-0.548159	7.66446	-2.38482	0.0330272	0.262483	-4.08113	CYB5R3	NOT
-0.395569	12.3736	-2.38473	0.0330329	0.262483	-4.14497	GAPDH	NOT
-0.565792	5.86325	-2.38408	0.0330732	0.262483	-4.01774	SQRDL	NOT
0.570038	5.38277	2.38388	0.0330849	0.262483	-3.92582	YIPF4	NOT
1.16906	0.262172	2.38345	0.0331121	0.262483	-3.49664	EBLN2	UP
0.620063	7.11895	2.38295	0.0331426	0.262483	-4.06019	FRMD6	NOT
-0.399316	5.74594	-2.38258	0.0331655	0.262483	-3.99738	STUB1	NOT
0.86597	2.74899	2.38243	0.033175	0.262483	-3.6682	ZNF600	NOT
0.8237	7.29149	2.38241	0.0331764	0.262483	-4.06588	SERINC1	NOT
-0.512986	4.21701	-2.38173	0.0332181	0.262483	-3.93857	ADGRL1	NOT
-0.539982	6.42969	-2.38171	0.0332199	0.262483	-4.03138	SMARCD1	NOT
-0.406072	5.52709	-2.38169	0.0332207	0.262483	-3.98225	MZT2A	NOT
-0.299441	5.11101	-2.38149	0.0332333	0.262483	-3.92789	FAM160A2	NOT
-0.659334	8.53859	-2.38135	0.0332418	0.262483	-4.1121	TAPBP	NOT
0.696217	2.69049	2.38122	0.0332501	0.262483	-3.71294	GABRA3	NOT
-1.98214	-2.19479	-2.38052	0.0332939	0.262676	-3.45096	SBSN	DOWN
0.634674	5.17402	2.37942	0.0333619	0.262947	-3.934	STRN3	NOT
-0.487922	4.87013	-2.37934	0.0333673	0.262947	-3.95231	SSBP4	NOT
0.315851	7.81091	2.37816	0.0334409	0.263235	-4.09399	DDX24	NOT
-0.384552	7.1375	-2.37813	0.0334427	0.263235	-4.0722	ZNF185	NOT
0.372822	7.81267	2.3778	0.0334631	0.263242	-4.0907	UBE2H	NOT
0.345743	6.55682	2.37715	0.0335039	0.263351	-4.02899	RTCA	NOT
0.435288	6.36504	2.37672	0.0335307	0.263351	-4.03559	SLC35F5	NOT
0.704959	6.12313	2.37665	0.0335354	0.263351	-4.01529	RAB5A	NOT
-0.442552	4.79663	-2.37587	0.0335838	0.263458	-3.91117	SLC25A28	NOT
0.474013	5.60521	2.37581	0.0335881	0.263458	-3.95812	NUDT22	NOT
-0.979982	5.94772	-2.37475	0.0336545	0.26361	-3.99697	AURKB	NOT
-1.25042	-1.11446	-2.37467	0.0336591	0.26361	-3.46915	AK8	DOWN
-0.63833	3.52907	-2.37431	0.0336822	0.26361	-3.79324	RPL39L	NOT
-0.853218	8.59465	-2.37422	0.0336879	0.26361	-4.12166	PDIA4	NOT
0.657968	3.30364	2.37394	0.033705	0.26361	-3.76857	TRIM52	NOT
-1.24911	6.73386	-2.37326	0.0337482	0.263795	-4.09355	FKBP9	DOWN
0.43541	5.75781	2.37287	0.0337727	0.263833	-3.99254	RCC1L	NOT
0.671248	3.03436	2.3725	0.0337961	0.263863	-3.71057	HHAT	NOT
-0.922197	-3.36815	-2.3716	0.0338531	0.26397	-3.4666	ZNF726	NOT
-0.491464	4.93525	-2.37156	0.0338554	0.26397	-3.94826	TCFL5	NOT
-0.428914	5.93573	-2.37129	0.0338725	0.26397	-4.02349	DNAJC11	NOT
-0.384703	5.3591	-2.37105	0.033888	0.26397	-3.98408	SERTAD2	NOT
0.480931	5.19012	2.37065	0.0339128	0.264011	-3.97777	FKBP14	NOT
0.445833	6.21772	2.37028	0.0339365	0.264044	-4.03538	ACO2	NOT
-0.398213	6.298	-2.3677	0.0341	0.264864	-4.03899	NDOR1	NOT
-0.559841	5.67029	-2.36746	0.0341156	0.264864	-3.98441	LAS1L	NOT
-0.42296	4.64665	-2.36669	0.0341645	0.264864	-3.91799	DPH1	NOT
-0.637315	5.52321	-2.36667	0.0341659	0.264864	-3.99642	SLC41A1	NOT
-0.726546	5.1528	-2.36653	0.0341745	0.264864	-3.95786	NUP43	NOT
-0.538493	3.62787	-2.36636	0.0341855	0.264864	-3.79611	BHLHE41	NOT
-0.376054	5.90093	-2.3657	0.0342278	0.264864	-4.01879	CPOX	NOT
0.401839	5.63108	2.36568	0.0342291	0.264864	-4.01807	RPS6KA3	NOT
-0.627815	6.25107	-2.3656	0.0342342	0.264864	-4.0687	VDR	NOT
-0.508979	3.97382	-2.36554	0.034238	0.264864	-3.83283	TRPV4	NOT
0.722765	6.04935	2.36502	0.0342711	0.264968	-4.03118	ATP11B	NOT
-0.590845	4.157	-2.36468	0.0342926	0.264983	-3.88456	S100PBP	NOT
-0.772385	5.21084	-2.36408	0.0343311	0.265129	-3.99373	MEF2D	NOT
-0.761056	5.4872	-2.36276	0.0344159	0.265479	-3.96932	CKS2	NOT
-1.10623	-1.77203	-2.36245	0.0344357	0.265479	-3.49106	PCDHGA10	DOWN
-1.04019	-0.535357	-2.36225	0.0344485	0.265479	-3.49219	HEY1	DOWN
0.53283	6.57214	2.36212	0.0344574	0.265479	-4.08195	CBL	NOT
-0.519136	5.93204	-2.36185	0.0344747	0.265479	-4.00968	PARVA	NOT
0.671362	2.62582	2.3608	0.0345419	0.265836	-3.75849	MBD5	NOT
0.637583	3.23312	2.36025	0.0345777	0.265836	-3.84675	CALB1	NOT
0.474486	5.00883	2.36021	0.0345802	0.265836	-3.96767	LRSAM1	NOT
0.522498	4.60261	2.35985	0.0346033	0.265862	-3.92164	PAPD5	NOT
-0.382598	8.62967	-2.35918	0.0346465	0.266043	-4.15219	RANGAP1	NOT
-0.768204	3.39943	-2.35776	0.0347383	0.266522	-3.80575	AUNIP	NOT
0.792265	6.21625	2.35761	0.0347483	0.266522	-4.03045	KDM6B	NOT
-0.771262	5.67465	-2.35712	0.0347798	0.266547	-3.99394	MAP3K14	NOT
-0.87585	3.79839	-2.35695	0.034791	0.266547	-3.88177	SKA3	NOT
-0.421296	7.3574	-2.35611	0.0348456	0.266814	-4.12961	KMT2D	NOT
-0.963238	2.81717	-2.3558	0.0348654	0.266814	-3.73018	TNF	NOT
1.38337	-1.17284	2.3549	0.0349242	0.267112	-3.4888	SLC22A14	UP
-0.368289	6.08955	-2.35378	0.0349974	0.267521	-4.04234	C17orf62	NOT
-0.5779	7.75495	-2.35346	0.035018	0.267527	-4.14264	PGD	NOT
0.46928	3.77071	2.35243	0.0350853	0.26789	-3.83406	SLC25A16	NOT
-0.304793	8.21501	-2.35162	0.0351382	0.268009	-4.15819	PCBP1	NOT
-0.51545	5.98449	-2.35159	0.0351406	0.268009	-4.04728	PLA2G16	NOT
0.468905	9.19782	2.35103	0.0351768	0.268052	-4.17208	CLTC	NOT
-0.659057	4.51963	-2.35043	0.0352162	0.268052	-3.96688	TTC7B	NOT
0.446633	5.97568	2.34971	0.0352637	0.268052	-4.05858	ARMC1	NOT
0.905526	-2.63093	2.34916	0.0352996	0.268052	-3.53445	PNLIPRP3	NOT
-0.435634	3.7889	-2.34886	0.0353195	0.268052	-3.88447	WDYHV1	NOT
0.483055	6.78864	2.34882	0.0353222	0.268052	-4.10391	PSME4	NOT
-0.836839	4.4173	-2.34858	0.0353378	0.268052	-3.91824	IMPA2	NOT
-0.428434	6.73053	-2.34852	0.035342	0.268052	-4.10255	STX3	NOT
-0.394499	5.58569	-2.34825	0.0353594	0.268052	-4.05355	DHPS	NOT
0.761526	4.76765	2.34821	0.0353623	0.268052	-3.95512	INTS13	NOT
1.15331	4.80696	2.34818	0.0353645	0.268052	-3.94589	ZBTB33	UP
-0.405973	4.09779	-2.34665	0.0354653	0.268665	-3.88057	RBM4B	NOT
-0.355665	6.05892	-2.34589	0.0355154	0.268777	-4.05694	COPS7A	NOT
0.48756	5.38878	2.34582	0.0355198	0.268777	-4.03219	TBC1D4	NOT
0.395445	6.29473	2.34544	0.0355455	0.26882	-4.08948	CHMP5	NOT
-0.472993	4.47013	-2.34471	0.0355939	0.269036	-3.96172	ARRB2	NOT
0.363475	7.27867	2.34386	0.0356501	0.269253	-4.13878	AP1G1	NOT
-0.569564	6.81852	-2.34355	0.0356707	0.269253	-4.11386	TRMT112	NOT
0.719925	3.7707	2.34337	0.0356824	0.269253	-3.87296	TATDN1	NOT
-0.371565	4.67104	-2.34303	0.0357049	0.269272	-3.99955	UVRAG	NOT
-0.697383	3.63582	-2.34221	0.03576	0.269418	-3.85673	RMI2	NOT
-0.531603	7.14588	-2.34188	0.0357819	0.269418	-4.12686	ACOT7	NOT
-0.338943	5.1029	-2.34181	0.0357865	0.269418	-4.00238	C12orf10	NOT
0.743574	0.274337	2.341	0.0358403	0.269418	-3.76955	QPCT	NOT
-0.727909	1.2985	-2.34088	0.0358481	0.269418	-3.62975	C11orf52	NOT
-0.354163	6.53051	-2.34081	0.0358532	0.269418	-4.12423	TAF6	NOT
-0.347341	6.57493	-2.34065	0.0358639	0.269418	-4.09344	PEF1	NOT
0.83767	2.43876	2.33923	0.0359589	0.269752	-3.74826	ZSCAN2	NOT
0.546554	6.93584	2.33888	0.035982	0.269752	-4.13595	GALNT3	NOT
-0.735934	5.56855	-2.33887	0.0359829	0.269752	-4.05916	PHF2	NOT
1.27111	-3.06883	2.3384	0.0360139	0.269752	-3.51034	IGSF10	UP
0.386798	6.71291	2.33833	0.0360191	0.269752	-4.11744	LEPROT	NOT
-0.387335	5.44181	-2.33819	0.0360282	0.269752	-4.00395	ZFPL1	NOT
0.887196	5.50509	2.33731	0.0360877	0.269934	-4.04008	UTP20	NOT
-0.76428	5.98701	-2.33723	0.0360925	0.269934	-4.07791	INCENP	NOT
0.686561	4.14989	2.33645	0.0361453	0.270118	-3.90128	BBS10	NOT
0.572824	5.29238	2.33616	0.036165	0.270118	-3.9924	TAF11	NOT
0.613896	8.51693	2.33598	0.0361771	0.270118	-4.1901	VAT1	NOT
0.714549	5.7368	2.3356	0.0362022	0.270156	-4.05934	HELZ	NOT
-0.484194	4.82344	-2.33497	0.0362451	0.270219	-4.01819	TUBGCP4	NOT
0.787431	5.4012	2.33468	0.0362647	0.270219	-4.04646	CDC42BPA	NOT
-0.507351	3.89033	-2.33459	0.0362706	0.270219	-3.923	LRFN3	NOT
0.942499	7.19118	2.33363	0.0363354	0.270535	-4.15433	TAX1BP1	NOT
-0.487488	5.07522	-2.33317	0.0363665	0.270535	-4.02504	NAGLU	NOT
0.54254	4.10015	2.33307	0.0363731	0.270535	-3.8739	IFT43	NOT
-0.390397	5.43149	-2.33257	0.0364069	0.270637	-4.03957	MTMR14	NOT
-0.338837	7.19294	-2.33172	0.0364645	0.270916	-4.15479	RAB5B	NOT
-0.417742	6.11254	-2.33109	0.0365073	0.271014	-4.11191	NUP214	NOT
-1.22444	3.90882	-2.33094	0.0365178	0.271014	-3.95264	SAP30L	DOWN
-0.551306	11.1288	-2.32964	0.0366058	0.271377	-4.23364	ANXA2	NOT
0.94643	3.06185	2.32963	0.0366069	0.271377	-3.81177	ZNF780A	NOT
0.777555	1.88701	2.3289	0.0366565	0.271596	-3.69463	DHFR2	NOT
-0.541651	4.53794	-2.32844	0.036688	0.27168	-3.99272	TCF7L2	NOT
0.465564	3.97548	2.328	0.036718	0.271753	-3.93822	FAM63A	NOT
-0.30874	8.86451	-2.32719	0.0367735	0.272015	-4.21332	RPL41	NOT
-0.644465	5.13398	-2.32555	0.0368858	0.272549	-4.02342	HAUS5	NOT
-0.476222	7.83367	-2.325	0.0369232	0.272549	-4.19509	MAPRE1	NOT
-0.448102	9.4381	-2.32492	0.0369291	0.272549	-4.22523	HNRNPA1	NOT
-0.975642	5.84097	-2.32467	0.0369461	0.272549	-4.08136	CDCA8	NOT
-0.533284	6.66299	-2.32423	0.0369765	0.272549	-4.14708	SMARCC2	NOT
1.85996	-2.43206	2.32414	0.0369823	0.272549	-3.53187	WDR63	UP
-0.530862	5.81258	-2.32399	0.036993	0.272549	-4.08533	SNRNP40	NOT
0.411444	5.62251	2.32378	0.0370071	0.272549	-4.05017	CCDC6	NOT
-0.742977	4.92255	-2.32302	0.0370592	0.272784	-3.99697	GINS2	NOT
-0.622166	5.20523	-2.32247	0.0370972	0.272915	-4.04253	VARS2	NOT
0.626771	1.26762	2.32178	0.0371447	0.272978	-3.64456	SPIN2B	NOT
-0.350554	5.91109	-2.32176	0.0371462	0.272978	-4.11302	RTKN	NOT
-0.437933	5.32339	-2.32145	0.0371677	0.272987	-4.06181	SYAP1	NOT
0.362535	7.12326	2.321	0.0371988	0.273013	-4.18154	PURB	NOT
-0.958475	2.44219	-2.32054	0.0372306	0.273013	-3.79041	POLE2	NOT
2.31167	-3.59889	2.32028	0.037249	0.273013	-3.59491	CRYAB	UP
1.06111	5.04991	2.32023	0.037252	0.273013	-3.95982	SMARCA1	UP
-0.552534	3.78828	-2.31979	0.0372823	0.273087	-3.924	RNASEH2B	NOT
-1.11563	4.10682	-2.31929	0.0373172	0.273194	-3.98346	MCUB	DOWN
1.04962	-1.09852	2.31742	0.0374473	0.273998	-3.54779	NEK10	UP
0.357344	5.76389	2.31654	0.0375085	0.274297	-4.08991	GFM2	NOT
-0.476215	5.91558	-2.31554	0.0375779	0.274522	-4.14357	HIP1	NOT
0.517325	5.2635	2.31552	0.0375798	0.274522	-4.05969	STXBP5	NOT
-0.346942	6.51848	-2.31478	0.0376313	0.274631	-4.16001	HMGXB3	NOT
-0.828706	5.75106	-2.31472	0.0376354	0.274631	-4.11682	IQGAP3	NOT
1.16873	0.431072	2.31435	0.0376614	0.274664	-3.60249	PDE4C	UP
-0.451131	4.29874	-2.31407	0.0376806	0.274664	-3.97038	AKIP1	NOT
0.454508	4.35247	2.31316	0.0377449	0.274744	-3.96457	TRAF6	NOT
0.91312	3.21304	2.31251	0.0377902	0.274744	-3.8673	IFT88	NOT
-0.892021	5.76276	-2.31226	0.0378081	0.274744	-4.09754	DDX11	NOT
-0.8707	1.9187	-2.31185	0.0378366	0.274744	-3.79185	HEPHL1	NOT
0.39292	4.7722	2.31184	0.037837	0.274744	-3.98138	MRPL33	NOT
-0.612765	3.9341	-2.31155	0.0378575	0.274744	-3.95564	POLR3K	NOT
-0.752391	3.34763	-2.31136	0.0378709	0.274744	-3.87522	PAX8	NOT
-0.690299	1.94704	-2.31132	0.037874	0.274744	-3.72423	ZNF784	NOT
0.366833	4.62897	2.3111	0.0378896	0.274744	-3.95042	CDC26	NOT
0.497468	4.06231	2.31102	0.037895	0.274744	-3.90177	IFT20	NOT
-0.541975	3.11837	-2.31017	0.0379547	0.275029	-3.88309	CBX7	NOT
0.939563	2.108	2.30861	0.0380649	0.275675	-3.72489	GIPR	NOT
0.789348	2.67058	2.30833	0.0380846	0.275675	-3.79085	HMBOX1	NOT
0.922715	5.07828	2.30736	0.0381531	0.275995	-4.08123	ABCA12	NOT
-0.922667	5.49485	-2.30685	0.0381891	0.275995	-4.0881	NCAPH	NOT
-1.14814	0.823639	-2.30682	0.0381913	0.275995	-3.60923	STARD8	DOWN
-0.701727	4.00029	-2.30655	0.0382106	0.275995	-3.96062	TOE1	NOT
-0.558021	1.41906	-2.30552	0.0382836	0.276274	-3.77343	HOXC9	NOT
-0.728451	4.70561	-2.30499	0.0383217	0.276274	-4.05667	TAF5L	NOT
1.06241	3.92602	2.30465	0.0383456	0.276274	-3.9629	FAM135A	UP
0.398298	5.44528	2.3043	0.0383707	0.276274	-4.07665	COX11	NOT
-0.419651	7.25783	-2.30419	0.0383786	0.276274	-4.20182	TRIM8	NOT
-0.430359	4.04364	-2.30401	0.0383912	0.276274	-3.952	ZSWIM1	NOT
-1.6668	0.481151	-2.3039	0.0383991	0.276274	-3.70676	SCG5	DOWN
0.799478	3.63444	2.30346	0.0384306	0.276274	-3.93702	ZBTB5	NOT
-0.380169	4.27348	-2.30332	0.0384403	0.276274	-4.01537	UBOX5	NOT
1.42631	-1.60408	2.30313	0.0384537	0.276274	-3.56087	LCN12	UP
0.478087	5.90415	2.30261	0.0384913	0.276396	-4.14805	SKAP2	NOT
0.325525	7.13186	2.30197	0.0385369	0.276577	-4.2034	ZBTB4	NOT
0.558261	4.9688	2.29998	0.0386795	0.277321	-4.03442	MFSD11	NOT
-0.401266	5.18998	-2.29995	0.0386817	0.277321	-4.08999	FAAP20	NOT
0.644105	3.02013	2.29912	0.0387414	0.277555	-3.86007	MYO7A	NOT
0.707679	5.53779	2.29847	0.0387876	0.277555	-4.01198	TPM2	NOT
0.793678	7.31357	2.29836	0.0387959	0.277555	-4.21791	SMARCA5	NOT
0.711225	2.21519	2.29835	0.0387964	0.277555	-3.79776	ZNF81	NOT
0.795348	3.42655	2.29788	0.0388302	0.277649	-3.87515	ZNF841	NOT
-0.510415	4.79189	-2.29745	0.0388612	0.277724	-4.05972	DEAF1	NOT
-0.26946	6.35846	-2.29628	0.0389459	0.278182	-4.19822	RNF216	NOT
-0.358432	8.01807	-2.29569	0.0389881	0.278245	-4.24145	TALDO1	NOT
0.349859	6.32535	2.29536	0.039012	0.278245	-4.13912	FCF1	NOT
0.450943	4.36027	2.2953	0.0390165	0.278245	-4.00762	DEXI	NOT
-0.884079	7.17704	-2.2948	0.0390526	0.278355	-4.22729	DNAJB1	NOT
0.665338	3.31596	2.29391	0.0391171	0.278668	-3.91104	PRICKLE4	NOT
-0.48903	5.91034	-2.29215	0.0392449	0.279431	-4.17529	HMCES	NOT
0.564907	6.32998	2.29117	0.0393167	0.279783	-4.19381	ENAH	NOT
-0.659972	4.9136	-2.29091	0.0393357	0.279783	-4.07001	SEMA4D	NOT
0.406847	4.12992	2.28925	0.0394563	0.280175	-4.01149	ZNF561	NOT
-0.349962	6.24911	-2.28906	0.0394704	0.280175	-4.19877	ARHGEF17	NOT
0.484538	4.19264	2.28906	0.0394707	0.280175	-3.97083	C19orf68	NOT
0.560516	5.0428	2.28891	0.0394815	0.280175	-4.08577	C11orf57	NOT
-0.973101	0.176591	-2.28873	0.0394946	0.280175	-3.8754	CCNB3	NOT
-0.832521	3.57974	-2.2881	0.0395406	0.280265	-3.9745	ZBTB18	NOT
0.590289	4.8128	2.28799	0.0395487	0.280265	-4.05751	DPH3	NOT
0.749228	3.2707	2.28699	0.0396221	0.280637	-3.85945	AOX1	NOT
-0.797673	1.76818	-2.28632	0.0396712	0.280701	-3.80272	ST3GAL5	NOT
-0.404223	5.17865	-2.28564	0.0397211	0.280701	-4.10216	COQ9	NOT
1.72599	-1.43592	2.2855	0.0397319	0.280701	-3.57681	FGF14	UP
-0.454265	5.0231	-2.28491	0.0397752	0.280701	-4.11187	TAF4	NOT
-0.272096	8.98567	-2.28483	0.0397808	0.280701	-4.28783	RPS11	NOT
0.486402	5.1499	2.28465	0.0397945	0.280701	-4.11324	NPDC1	NOT
0.502709	1.90161	2.28437	0.0398149	0.280701	-3.79359	DDN	NOT
0.390588	5.07427	2.28381	0.0398565	0.280701	-4.10184	EPB41	NOT
-1.0368	7.4523	-2.28379	0.0398579	0.280701	-4.2592	HN1L	DOWN
0.612594	6.48173	2.28377	0.0398594	0.280701	-4.19708	PAIP2	NOT
-0.512155	7.85014	-2.28376	0.0398597	0.280701	-4.26938	DRAP1	NOT
-0.520495	4.75631	-2.28185	0.0400008	0.281278	-4.03806	SNX15	NOT
-0.466636	5.2131	-2.28183	0.0400028	0.281278	-4.10408	TUBGCP3	NOT
0.456261	3.90678	2.28181	0.040004	0.281278	-3.98139	FAM160A1	NOT
1.73467	-1.96267	2.28072	0.040085	0.2817	-3.58265	SLC10A5	UP
-0.33684	5.25264	-2.28001	0.0401379	0.281872	-4.13223	KIAA0141	NOT
-0.712296	5.39141	-2.27977	0.0401554	0.281872	-4.13662	APOBEC3C	NOT
0.386492	5.91162	2.27955	0.0401721	0.281872	-4.16816	CDK9	NOT
2.61965	1.47234	2.2789	0.0402205	0.28193	-3.63477	DIO2	UP
0.634337	3.58827	2.27887	0.040222	0.28193	-3.91945	ZNF140	NOT
-0.678767	6.26771	-2.27857	0.0402445	0.281941	-4.18756	PREB	NOT
-0.557934	5.65427	-2.27815	0.0402763	0.282018	-4.1901	PRKCD	NOT
-0.357164	5.35088	-2.27777	0.0403047	0.28207	-4.14499	UROS	NOT
-0.326274	6.62452	-2.27629	0.0404152	0.282676	-4.23934	ATP11A	NOT
0.897349	4.33978	2.27587	0.0404467	0.282676	-4.04148	CSNK1G3	NOT
-0.333632	8.83657	-2.27503	0.040509	0.282676	-4.3028	MIF	NOT
-0.356512	5.79274	-2.27448	0.0405504	0.282676	-4.17239	ZNF496	NOT
0.567084	5.75438	2.27397	0.0405888	0.282676	-4.14607	ZNF385A	NOT
0.516565	4.56807	2.27375	0.040605	0.282676	-4.0807	ZNF337	NOT
-0.614862	6.12329	-2.27363	0.0406146	0.282676	-4.19687	MYO19	NOT
0.436475	6.54992	2.27354	0.0406213	0.282676	-4.22558	EIF2A	NOT
1.11122	-1.61273	2.2735	0.040624	0.282676	-3.59916	FRMD3	UP
-0.560423	8.68223	-2.27331	0.0406387	0.282676	-4.3028	DDR1	NOT
0.769186	4.91517	2.2733	0.0406391	0.282676	-4.04098	FKRP	NOT
-0.286221	6.37941	-2.2728	0.0406764	0.282676	-4.22841	PTPN23	NOT
-0.677222	3.24962	-2.27219	0.040723	0.282676	-4.01336	CASP1	NOT
-0.682814	3.40961	-2.27216	0.0407252	0.282676	-3.97441	BEND3	NOT
-0.460192	7.62558	-2.27207	0.0407314	0.282676	-4.26903	EMC10	NOT
0.922817	2.38799	2.27175	0.040756	0.282676	-3.81533	C2orf74	NOT
-0.336145	4.43791	-2.27162	0.040766	0.282676	-4.06075	INAFM2	NOT
-0.423545	6.62734	-2.27159	0.0407681	0.282676	-4.24734	ITPK1	NOT
0.425875	6.07677	2.27131	0.0407889	0.282676	-4.18807	ACAA1	NOT
-0.456999	6.41012	-2.26877	0.0409807	0.283695	-4.22925	GNA15	NOT
-0.522009	3.8911	-2.26853	0.0409994	0.283695	-4.03155	ZFAT	NOT
-0.387915	7.23371	-2.26852	0.0409998	0.283695	-4.26816	IPO9	NOT
-0.39263	6.93632	-2.26811	0.0410309	0.283695	-4.25404	EDC4	NOT
-0.344488	5.88496	-2.26779	0.0410554	0.283695	-4.20671	TBC1D1	NOT
-0.574924	4.57915	-2.2677	0.041062	0.283695	-4.0773	CTU2	NOT
0.369574	5.65652	2.26739	0.0410859	0.283715	-4.16999	RBL2	NOT
-0.579068	3.7738	-2.26673	0.0411358	0.283882	-3.99054	AMIGO3	NOT
0.913341	4.91177	2.26652	0.041152	0.283882	-4.08834	GSKIP	NOT
0.786216	4.34674	2.26477	0.0412855	0.284559	-4.04525	MBTD1	NOT
-0.49225	6.13086	-2.26455	0.0413018	0.284559	-4.19998	RBM14	NOT
1.34063	-1.73452	2.2644	0.0413134	0.284559	-3.62253	FSTL5	UP
-0.815842	0.528001	-2.26373	0.0413651	0.28477	-3.82491	MFAP3L	NOT
-0.459582	5.43035	-2.26262	0.0414497	0.284938	-4.17212	BTBD7	NOT
-0.781556	2.14731	-2.26233	0.0414722	0.284938	-3.84676	LOXL3	NOT
0.784759	3.75245	2.26213	0.0414873	0.284938	-4.01174	ACVR2B	NOT
-0.648245	1.4054	-2.26191	0.0415043	0.284938	-3.8179	LRRC56	NOT
0.429227	4.28769	2.26185	0.0415086	0.284938	-4.05807	TRAF3IP1	NOT
-0.49222	4.13878	-2.26175	0.0415161	0.284938	-4.06495	PDE4A	NOT
-0.612689	3.48872	-2.26147	0.0415378	0.284942	-3.87249	SLC1A4	NOT
0.39007	6.51176	2.26024	0.0416325	0.285322	-4.24352	SVIL	NOT
-0.409489	6.4547	-2.2602	0.0416354	0.285322	-4.25419	CHST11	NOT
0.782272	3.30111	2.25972	0.0416723	0.28543	-3.93706	FRAT2	NOT
-0.615048	1.96206	-2.25897	0.0417303	0.285549	-3.82897	CCRL2	NOT
-0.343135	3.99339	-2.25895	0.041732	0.285549	-4.02629	TCTN2	NOT
-0.296798	6.56945	-2.25811	0.0417968	0.285563	-4.258	TAOK2	NOT
-0.470894	6.12136	-2.25807	0.0417996	0.285563	-4.24029	UBE4B	NOT
-0.736011	5.97819	-2.25801	0.0418042	0.285563	-4.22394	RBM10	NOT
-0.722509	4.88082	-2.25758	0.0418378	0.285563	-4.11229	CEBPG	NOT
0.433033	7.3344	2.25755	0.0418398	0.285563	-4.28848	NUMB	NOT
-0.357858	4.64991	-2.25715	0.0418707	0.28563	-4.11856	EIF4ENIF1	NOT
-0.390417	9.28257	-2.2567	0.0419057	0.285725	-4.33789	VCP	NOT
-0.509544	6.54872	-2.25627	0.041939	0.285808	-4.25194	SRM	NOT
1.01901	2.52362	2.25595	0.0419634	0.285829	-3.88128	CEP83	UP
0.583831	1.87243	2.25462	0.0420669	0.28639	-3.79884	RNF32	NOT
0.71291	8.26935	2.25384	0.0421276	0.286558	-4.32468	PTBP3	NOT
0.8354	5.82092	2.25376	0.042134	0.286558	-4.19548	NMD3	NOT
-0.572125	2.18489	-2.25243	0.0422369	0.287113	-3.94209	ENKD1	NOT
0.569072	4.41253	2.25138	0.0423194	0.28753	-4.06052	RNFT1	NOT
0.930885	5.21209	2.25058	0.0423819	0.287809	-4.17609	MOB1B	NOT
0.491859	5.24397	2.25004	0.0424243	0.287952	-4.16095	CDK17	NOT
0.303948	5.71425	2.24968	0.0424522	0.287997	-4.1885	GPR87	NOT
-0.534589	1.86817	-2.24843	0.0425506	0.288245	-3.87666	C5orf66	NOT
0.402738	5.25763	2.24841	0.0425522	0.288245	-4.17001	GTF3C3	NOT
1.68386	0.429155	2.2484	0.0425528	0.288245	-3.6512	HIST2H2BF	UP
-0.364837	7.84208	-2.24809	0.0425772	0.288266	-4.32994	CD9	NOT
0.358994	5.74438	2.24756	0.0426189	0.288404	-4.20616	URI1	NOT
-0.306268	8.08791	-2.2464	0.0427103	0.288858	-4.3363	EIF4EBP2	NOT
-1.21608	3.70907	-2.24614	0.0427308	0.288858	-4.07457	TMEM243	DOWN
-0.298828	6.3218	-2.24589	0.0427501	0.288858	-4.25988	CNOT11	NOT
[truncated: 11,508 more rows]

[truncated: 9 more sheets: Fig6C-GSEA-GO, Fig6D-GSEA-KEGG, Fig6E-GSEA-hallmarks, Fig6F-PCR, Fig7-PPI-input-gene, Fig7-string-node-degrees, Fig7-string-interactions, Fig7-ppi-enrichment, Fig7B]
